# Supplementary material for: Analysis of breast cancer subtypes by AP-ISA biclustering
Source: BMC Bioinformatics. 2017 Nov 14;18:481. doi: 10.1186/s12859-017-1926-z (PMC5686903; doi:10.1186/s12859-017-1926-z)
Supplement: Supplementary file 2 — The GO and KEGG enrichment analysis results for the nine AP-ISA biclusters are listed respectively. (ZIP 88 kb) [file 12859_2017_1926_MOESM2_ESM.zip]

Archive with 21 entries (18 files):
- Enrichment analysis/
- Enrichment analysis/GO_list/
- Enrichment analysis/GO_list/Bicluster_1.csv
- Enrichment analysis/GO_list/Bicluster_2.csv
- Enrichment analysis/GO_list/Bicluster_3.csv
- Enrichment analysis/GO_list/Bicluster_4.csv
- Enrichment analysis/GO_list/Bicluster_5.csv
- Enrichment analysis/GO_list/Bicluster_6.csv
- Enrichment analysis/GO_list/Bicluster_7.csv
- Enrichment analysis/GO_list/Bicluster_8.csv
- Enrichment analysis/GO_list/Bicluster_9.csv
- Enrichment analysis/KEGG_list/
- Enrichment analysis/KEGG_list/Bicluster_1.csv
- Enrichment analysis/KEGG_list/Bicluster_2.csv
- Enrichment analysis/KEGG_list/Bicluster_3.csv
- Enrichment analysis/KEGG_list/Bicluster_4.csv
- Enrichment analysis/KEGG_list/Bicluster_5.csv
- Enrichment analysis/KEGG_list/Bicluster_6.csv
- Enrichment analysis/KEGG_list/Bicluster_7.csv
- Enrichment analysis/KEGG_list/Bicluster_8.csv
- Enrichment analysis/KEGG_list/Bicluster_9.csv
