# Supplementary material for: Analysis of breast cancer subtypes by AP-ISA biclustering
Source: BMC Bioinformatics. 2017 Nov 14;18:481. doi: 10.1186/s12859-017-1926-z (PMC5686903; doi:10.1186/s12859-017-1926-z)
Supplement: Supplementary file 2 — The GO and KEGG enrichment analysis results for the nine AP-ISA biclusters are listed respectively. (ZIP 88 kb) [file 12859_2017_1926_MOESM2_ESM.zip › Enrichment analysis/GO_list/Bicluster_1.csv]

	GOBPID	Pvalue	OddsRatio	ExpCount	Count	Size	Term	Symbols
1	GO:1901700	8.30491575600525e-12	5.45582619994757	8.35927672955975	32	1519	response to oxygen-containing compound	CDO1;RAPGEF3;TXNIP;MGLL;CRYAB;DPYSL2;DUSP6;EDNRB;ACSL1;FOSB;GPD1;GPX3;GSN;ANXA1;NRG1;AQP1;KIT;LPL;PDK4;PPARG;PTN;PYGM;RBP4;SFRP1;TGFBR2;TGFBR3;DGAT2;CAV1;CAV2;KLF4;KL;CD36
2	GO:0014070	2.81944691775908e-10	6.38618925831202	4.42452830188679	22	804	response to organic cyclic compound	CDO1;RAPGEF3;TXNIP;CRYAB;DPYSL2;DUSP6;EDNRB;ACSL1;FOSB;GPD1;GSN;ANXA1;AQP1;LIFR;PPARG;PTN;PYGM;SFRP1;TGFBR2;CAV1;KLF4;CD36
3	GO:0009888	3.75388432255048e-10	4.62525286250172	9.67452830188679	32	1758	tissue development	RAPGEF3;TXNIP;COL17A1;DUSP6;EDNRB;GSN;ANXA1;NRG1;HOXA5;HOXA7;IGF1;ITGA7;KIT;KRT5;KRT14;KRT17;LAMB3;MEOX1;PFDN5;PPARG;PTN;PTPRM;RBP4;SFRP1;TGFBR2;TGFBR3;ACTG2;DGAT2;CAV1;CAV2;KLF4;KL
4	GO:0042127	4.37536248042072e-10	4.91505451590329	8.02358490566038	29	1458	regulation of cell proliferation	CDKN1C;TXNIP;DPT;EDNRB;FIGF;ANXA1;NRG1;HOXA5;ID4;IGF1;IGFBP6;AQP1;KIT;LIFR;PPARG;PRNP;NDRG2;PTN;PTPRM;RBP4;CX3CL1;SFRP1;TGFBR2;TGFBR3;CAV1;CAV2;TSC22D1;PER2;KLF4
5	GO:0042493	9.61075218966567e-10	8.51369817578773	2.30031446540881	16	418	response to drug	TXNIP;DPYSL2;DUSP6;ACSL1;FOSB;GABRE;ANXA1;AQP1;LPL;PPARG;PRNP;PTN;PTPRM;SFRP1;TGFBR2;CAV1
6	GO:0051239	1.02738830375811e-09	4.07722832722833	13.2240566037736	37	2403	regulation of multicellular organismal process	RAPGEF3;WASF3;MGLL;CNN1;DMD;DPYSL2;DUSP6;EDNRB;EPAS1;FIGF;IL17B;ANXA1;NRG1;HOXA5;HOXA7;ID4;IGF1;AQP1;KIT;KRT17;MFAP4;PDK4;PPARG;PRNP;NDRG2;PTN;PTPRM;RBP4;CX3CL1;SFRP1;TGFBR2;CAV1;PPAP2B;PER2;KLF4;KL;CD36
7	GO:0031581	3.46981285234715e-09	136.528239202658	0.0660377358490566	5	12	hemidesmosome assembly	COL17A1;KRT5;KRT14;LAMB3;DST
8	GO:0033002	3.97597517316382e-09	15.8627393797997	0.753930817610063	10	137	muscle cell proliferation	NRG1;IGF1;PPARG;NDRG2;RBP4;CX3CL1;TGFBR2;TGFBR3;CAV1;KLF4
9	GO:0007155	5.74328503857526e-09	4.55497892754663	7.81996855345912	27	1421	cell adhesion	COL17A1;CSRP1;DPT;GSN;ANXA1;NRG1;HOXA7;IGF1;ITGA7;KIT;LAMB3;MFAP4;PRNP;PTN;PTPRM;CX3CL1;SFRP1;DST;TGFBR2;VWF;SVEP1;CAV1;PPAP2B;AOC3;BOC;KLF4;CD36
10	GO:0022610	6.28777915420106e-09	4.53364955357143	7.85298742138365	27	1427	biological adhesion	COL17A1;CSRP1;DPT;GSN;ANXA1;NRG1;HOXA7;IGF1;ITGA7;KIT;LAMB3;MFAP4;PRNP;PTN;PTPRM;CX3CL1;SFRP1;DST;TGFBR2;VWF;SVEP1;CAV1;PPAP2B;AOC3;BOC;KLF4;CD36
11	GO:0030154	1.07256322507459e-08	3.44259650883544	20.2735849056604	45	3684	cell differentiation	CDKN1C;RAPGEF3;TXNIP;WASF3;CRYAB;DMD;DPYSL2;DUSP6;EDNRB;EPAS1;FHL1;FIGF;GSN;ANXA1;NRG1;HOXA5;HOXA7;ID4;IGF1;ITGA7;KIT;KRT14;KRT17;LAMB3;LIFR;ABLIM1;LPL;MEOX1;PPARG;PRNP;NDRG2;PTN;PTPRM;CX3CL1;SFRP1;TGFBR2;TGFBR3;CAV1;CAV2;PPAP2B;PER2;BOC;KLF4;KL;CD36
12	GO:0042221	1.63494652336538e-08	3.33827305406793	22.9426100628931	48	4169	response to chemical	CDKN1C;CDO1;RAPGEF3;TXNIP;MGLL;ADH1B;CRYAB;DMD;DPYSL2;DUSP6;EDNRB;EPAS1;ALDH1A1;ACSL1;FIGF;FOSB;PPP1R15A;GABRE;GPD1;GPX3;GSN;ANXA1;NRG1;AQP1;KIT;KRT14;LIFR;ABLIM1;LPL;MAOA;PDK4;PPARG;PRNP;PTN;PTPRM;PYGM;RBP4;CX3CL1;SFRP1;TGFBR2;TGFBR3;DGAT2;CAV1;CAV2;AOC3;KLF4;KL;CD36
13	GO:0010033	2.59661635495993e-08	3.50909582741597	15.562893081761	38	2828	response to organic substance	CDKN1C;CDO1;RAPGEF3;TXNIP;MGLL;CRYAB;DMD;DPYSL2;DUSP6;EDNRB;ACSL1;FIGF;FOSB;PPP1R15A;GPD1;GPX3;GSN;ANXA1;NRG1;AQP1;KIT;LIFR;LPL;PDK4;PPARG;PTN;PYGM;RBP4;CX3CL1;SFRP1;TGFBR2;TGFBR3;DGAT2;CAV1;CAV2;KLF4;KL;CD36
14	GO:0009653	2.62275693318312e-08	3.54608419910711	14.8584905660377	37	2700	anatomical structure morphogenesis	CDKN1C;RAPGEF3;WASF3;CRYAB;DMD;DPYSL2;DUSP6;EPAS1;FHL1;FIGF;GSN;NRG1;HOXA5;HOXA7;IGF1;AQP1;ITGA7;KIT;KRT17;LAMB3;LIFR;ABLIM1;MEOX1;PRNP;PTN;PTPRM;RBP4;CX3CL1;SFRP1;TGFBR2;TGFBR3;ACTG2;CAV1;PPAP2B;KLF4;KL;CD36
15	GO:0009719	2.93740033702998e-08	4.08398733305796	9.03616352201258	28	1642	response to endogenous stimulus	CDKN1C;CDO1;RAPGEF3;TXNIP;CRYAB;DPYSL2;DUSP6;ACSL1;FOSB;PPP1R15A;GPD1;GSN;ANXA1;NRG1;AQP1;KIT;PDK4;PPARG;PTN;PYGM;SFRP1;TGFBR2;TGFBR3;CAV1;CAV2;KLF4;KL;CD36
16	GO:0048856	3.11458761655452e-08	3.2211712618233	27.6367924528302	53	5022	anatomical structure development	CDKN1C;CDO1;RAPGEF3;TXNIP;WASF3;COL17A1;CRYAB;DMD;DPYSL2;DUSP6;EDNRB;EPAS1;FHL1;FIGF;MRAS;GSN;ANXA1;NRG1;HOXA5;HOXA7;ID4;IGF1;AQP1;ITGA7;KIT;KRT5;KRT14;KRT17;LAMB3;LIFR;ABLIM1;MEOX1;PFDN5;PPARG;PRNP;NDRG2;PTN;PTPRM;RBP4;CX3CL1;SFRP1;TGFBR2;TGFBR3;ACTG2;DGAT2;CAV1;CAV2;PPAP2B;PER2;BOC;KLF4;KL;CD36
17	GO:0008283	3.64494036269891e-08	3.87520801614559	10.3569182389937	30	1882	cell proliferation	CDKN1C;RAPGEF3;TXNIP;DPT;EDNRB;FIGF;ANXA1;NRG1;HOXA5;ID4;IGF1;IGFBP6;AQP1;KIT;LIFR;PPARG;PRNP;NDRG2;PTN;PTPRM;RBP4;CX3CL1;SFRP1;TGFBR2;TGFBR3;CAV1;CAV2;TSC22D1;PER2;KLF4
18	GO:0048513	3.83136187045802e-08	3.41540020263425	16.5094339622642	39	3000	organ development	CDKN1C;CDO1;TXNIP;CRYAB;DMD;DPYSL2;DUSP6;EDNRB;EPAS1;FHL1;MRAS;ANXA1;NRG1;HOXA5;HOXA7;ID4;IGF1;AQP1;ITGA7;KIT;KRT17;LIFR;ABLIM1;MEOX1;PFDN5;PPARG;NDRG2;PTN;PTPRM;RBP4;SFRP1;TGFBR2;TGFBR3;ACTG2;DGAT2;CAV1;CAV2;KLF4;KL
19	GO:0033993	4.29112300267778e-08	5.38670066550926	4.3309748427673	19	787	response to lipid	CDO1;TXNIP;CRYAB;EDNRB;ACSL1;FOSB;ANXA1;AQP1;PDK4;PPARG;PTN;RBP4;SFRP1;TGFBR2;TGFBR3;DGAT2;CAV1;KLF4;CD36
20	GO:0072358	6.01543708220063e-08	5.0306887194728	4.90880503144654	20	892	cardiovascular system development	RAPGEF3;DUSP6;EPAS1;FIGF;NRG1;HOXA5;HOXA7;IGF1;AQP1;ITGA7;PPARG;PTPRM;RBP4;CX3CL1;SFRP1;TGFBR2;TGFBR3;CAV1;PPAP2B;KLF4
21	GO:0072359	6.01543708220063e-08	5.0306887194728	4.90880503144654	20	892	circulatory system development	RAPGEF3;DUSP6;EPAS1;FIGF;NRG1;HOXA5;HOXA7;IGF1;AQP1;ITGA7;PPARG;PTPRM;RBP4;CX3CL1;SFRP1;TGFBR2;TGFBR3;CAV1;PPAP2B;KLF4
22	GO:0044707	7.45320772546398e-08	3.17860848798344	36.7334905660377	62	6675	single-multicellular organism process	CDKN1C;CDO1;RAPGEF3;TXNIP;WASF3;MGLL;CNN1;TSHZ2;COL17A1;CRYAB;CSRP1;DMD;DPYSL2;DUSP6;EDNRB;EPAS1;FHL1;FIGF;MRAS;GABRE;IL17B;GSN;ANXA1;NRG1;HOXA5;HOXA7;ID4;IGF1;AQP1;AQP7;ITGA7;KIT;KRT14;KRT17;LAMB3;LIFR;ABLIM1;LPL;MEOX1;MFAP4;PDK4;PFDN5;PPARG;PRNP;NDRG2;PTN;PTPRM;RBP4;CX3CL1;SFRP1;TGFBR2;TGFBR3;ACTG2;VWF;DGAT2;CAV1;CAV2;PPAP2B;PER2;KLF4;KL;CD36
23	GO:0048869	9.4224783083722e-08	3.14885560041939	21.6988993710692	45	3943	cellular developmental process	CDKN1C;RAPGEF3;TXNIP;WASF3;CRYAB;DMD;DPYSL2;DUSP6;EDNRB;EPAS1;FHL1;FIGF;GSN;ANXA1;NRG1;HOXA5;HOXA7;ID4;IGF1;ITGA7;KIT;KRT14;KRT17;LAMB3;LIFR;ABLIM1;LPL;MEOX1;PPARG;PRNP;NDRG2;PTN;PTPRM;CX3CL1;SFRP1;TGFBR2;TGFBR3;CAV1;CAV2;PPAP2B;PER2;BOC;KLF4;KL;CD36
24	GO:0048731	9.59489625462446e-08	3.1192436883736	23.3443396226415	47	4242	system development	CDKN1C;CDO1;RAPGEF3;TXNIP;WASF3;CRYAB;DMD;DPYSL2;DUSP6;EDNRB;EPAS1;FHL1;FIGF;MRAS;GSN;ANXA1;NRG1;HOXA5;HOXA7;ID4;IGF1;AQP1;ITGA7;KIT;KRT17;LIFR;ABLIM1;MEOX1;PFDN5;PPARG;PRNP;NDRG2;PTN;PTPRM;RBP4;CX3CL1;SFRP1;TGFBR2;TGFBR3;ACTG2;DGAT2;CAV1;CAV2;PPAP2B;PER2;KLF4;KL
25	GO:0044057	1.03998269622009e-07	6.92031958540272	2.3938679245283	14	435	regulation of system process	WASF3;MGLL;CNN1;DMD;EDNRB;EPAS1;NRG1;IGF1;AQP1;PTPRM;CX3CL1;CAV1;PER2;KLF4
26	GO:0009628	1.13975345221107e-07	4.46959168817418	6.14701257861635	22	1117	response to abiotic stimulus	TXNIP;CRYAB;DMD;EPAS1;FIGF;FOSB;ANXA1;IGF1;AQP1;KIT;KRT14;LPL;MFAP4;PPARG;PTN;PYGM;RBP4;CX3CL1;SFRP1;TGFBR2;TGFBR3;CAV1
27	GO:0032501	1.14194883912505e-07	3.14376822157434	38.0982704402516	63	6923	multicellular organismal process	CDKN1C;CDO1;RAPGEF3;TXNIP;WASF3;MGLL;CNN1;TSHZ2;COL17A1;CRYAB;CSRP1;DMD;DPYSL2;DUSP6;EDNRB;EPAS1;FHL1;FIGF;MRAS;FOSB;GABRE;IL17B;GSN;ANXA1;NRG1;HOXA5;HOXA7;ID4;IGF1;AQP1;AQP7;ITGA7;KIT;KRT14;KRT17;LAMB3;LIFR;ABLIM1;LPL;MEOX1;MFAP4;PDK4;PFDN5;PPARG;PRNP;NDRG2;PTN;PTPRM;RBP4;CX3CL1;SFRP1;TGFBR2;TGFBR3;ACTG2;VWF;DGAT2;CAV1;CAV2;PPAP2B;PER2;KLF4;KL;CD36
28	GO:0097305	2.06377199146084e-07	7.85443037974684	1.78301886792453	12	324	response to alcohol	CDO1;TXNIP;CRYAB;FOSB;GSN;ANXA1;AQP1;PTN;RBP4;SFRP1;TGFBR2;KLF4
29	GO:0050793	2.68943499200306e-07	3.49621689785624	11.3254716981132	30	2058	regulation of developmental process	RAPGEF3;WASF3;DMD;DPYSL2;DUSP6;EDNRB;GSN;NRG1;HOXA5;HOXA7;ID4;IGF1;AQP1;ITGA7;KIT;KRT17;LPL;PPARG;PTN;PTPRM;RBP4;CX3CL1;SFRP1;TGFBR2;CAV1;PER2;BOC;KLF4;KL;CD36
30	GO:0060429	2.7075312927271e-07	4.38074003795066	5.91588050314465	21	1075	epithelium development	RAPGEF3;TXNIP;COL17A1;EDNRB;GSN;ANXA1;NRG1;HOXA5;HOXA7;IGF1;KIT;KRT5;KRT14;KRT17;LAMB3;MEOX1;PPARG;SFRP1;TGFBR2;CAV1;KLF4
31	GO:0032502	3.09542903979844e-07	2.93955962541489	31.252358490566	55	5679	developmental process	CDKN1C;CDO1;RAPGEF3;TXNIP;WASF3;TSHZ2;COL17A1;CRYAB;DMD;DPYSL2;DUSP6;EDNRB;EPAS1;FHL1;FIGF;MRAS;GSN;ANXA1;NRG1;HOXA5;HOXA7;ID4;IGF1;AQP1;ITGA7;KIT;KRT5;KRT14;KRT17;LAMB3;LIFR;ABLIM1;LPL;MEOX1;PFDN5;PPARG;PRNP;NDRG2;PTN;PTPRM;RBP4;CX3CL1;SFRP1;TGFBR2;TGFBR3;ACTG2;DGAT2;CAV1;CAV2;PPAP2B;PER2;BOC;KLF4;KL;CD36
32	GO:0008285	3.3104135141408e-07	5.45430263866451	3.49449685534591	16	635	negative regulation of cell proliferation	CDKN1C;DPT;IGF1;IGFBP6;PPARG;PRNP;NDRG2;PTPRM;RBP4;SFRP1;TGFBR2;TGFBR3;CAV1;CAV2;PER2;KLF4
33	GO:0007044	3.57591413380151e-07	17.9484649122807	0.456761006289308	7	83	cell-substrate junction assembly	COL17A1;KRT5;KRT14;LAMB3;SFRP1;DST;TNS1
34	GO:0048660	4.21342102547314e-07	17.4861111111111	0.467767295597484	7	85	regulation of smooth muscle cell proliferation	IGF1;PPARG;NDRG2;CX3CL1;TGFBR2;CAV1;KLF4
35	GO:0065008	4.30250030157346e-07	3.03732752360203	18.7932389937107	40	3415	regulation of biological quality	CDO1;RAPGEF3;WASF3;MGLL;CSRP1;DMD;DPYSL2;EDNRB;EPAS1;ALDH1A1;FHL1;FIGF;GABRE;GSN;ANXA1;HOXA5;IGF1;AQP1;AQP7;ITGA7;KIT;LPL;MAOA;PDK4;PPARG;PRNP;PTN;PTPRM;PYGM;RBP4;CX3CL1;SFRP1;TGFBR3;VWF;DGAT2;CAV1;PPAP2B;PER2;KL;CD36
36	GO:0007517	4.4342052422954e-07	7.28254972875226	1.91509433962264	12	348	muscle organ development	CRYAB;DMD;FHL1;MRAS;NRG1;IGF1;ITGA7;RBP4;TGFBR2;TGFBR3;CAV1;CAV2
37	GO:0061061	4.47259086950286e-07	5.67193299704959	3.12578616352201	15	568	muscle structure development	CRYAB;DMD;EDNRB;EPAS1;FHL1;MRAS;NRG1;IGF1;ITGA7;RBP4;TGFBR2;TGFBR3;CAV1;CAV2;BOC
38	GO:2000026	4.8428217656203e-07	3.74922184067313	8.44182389937107	25	1534	regulation of multicellular organismal development	RAPGEF3;WASF3;DMD;DPYSL2;DUSP6;EDNRB;NRG1;HOXA5;HOXA7;ID4;IGF1;AQP1;KIT;KRT17;PPARG;PTN;PTPRM;RBP4;CX3CL1;SFRP1;TGFBR2;CAV1;PER2;KLF4;KL
39	GO:0048659	5.34731546608493e-07	16.8353909465021	0.484276729559748	7	88	smooth muscle cell proliferation	IGF1;PPARG;NDRG2;CX3CL1;TGFBR2;CAV1;KLF4
40	GO:0010243	5.53343706996327e-07	4.51020657621318	5.10691823899371	19	928	response to organonitrogen compound	CDO1;RAPGEF3;DPYSL2;DUSP6;FOSB;GPD1;GSN;ANXA1;NRG1;AQP1;KIT;PDK4;PPARG;PYGM;SFRP1;CAV1;CAV2;KLF4;KL
41	GO:0001944	5.57828315719892e-07	5.56768252781154	3.18081761006289	15	578	vasculature development	RAPGEF3;EPAS1;FIGF;HOXA5;HOXA7;IGF1;AQP1;ITGA7;PTPRM;CX3CL1;SFRP1;TGFBR2;CAV1;PPAP2B;KLF4
42	GO:0048646	5.64874699226653e-07	4.1728014505893	6.18553459119497	21	1124	anatomical structure formation involved in morphogenesis	RAPGEF3;DMD;DUSP6;EPAS1;FIGF;HOXA5;HOXA7;AQP1;ITGA7;LAMB3;ABLIM1;MEOX1;PTPRM;RBP4;CX3CL1;SFRP1;TGFBR2;TGFBR3;CAV1;KLF4;CD36
43	GO:0007275	5.6701173036193e-07	2.87586037364798	26.3875786163522	49	4795	multicellular organismal development	CDKN1C;CDO1;RAPGEF3;TXNIP;WASF3;TSHZ2;CRYAB;DMD;DPYSL2;DUSP6;EDNRB;EPAS1;FHL1;FIGF;MRAS;GSN;ANXA1;NRG1;HOXA5;HOXA7;ID4;IGF1;AQP1;ITGA7;KIT;KRT17;LAMB3;LIFR;ABLIM1;MEOX1;PFDN5;PPARG;PRNP;NDRG2;PTN;PTPRM;RBP4;CX3CL1;SFRP1;TGFBR2;TGFBR3;ACTG2;DGAT2;CAV1;CAV2;PPAP2B;PER2;KLF4;KL
44	GO:0090287	6.02746744947871e-07	8.98078945911532	1.28223270440252	10	233	regulation of cellular response to growth factor stimulus	CDKN1C;DMD;DUSP6;FIGF;PPP1R15A;SFRP1;TGFBR2;TGFBR3;CAV1;CAV2
45	GO:0070482	6.45036506316892e-07	7.82442781690141	1.62342767295597	11	295	response to oxygen levels	CRYAB;EPAS1;FIGF;AQP1;PPARG;PTN;PYGM;CX3CL1;SFRP1;TGFBR3;CAV1
46	GO:0071495	6.51136325542076e-07	4.00021488432061	6.80188679245283	22	1236	cellular response to endogenous stimulus	CDKN1C;RAPGEF3;DUSP6;ACSL1;FOSB;PPP1R15A;GPD1;ANXA1;NRG1;AQP1;KIT;PDK4;PPARG;PTN;SFRP1;TGFBR2;TGFBR3;CAV1;CAV2;KLF4;KL;CD36
47	GO:0001101	6.66941723767147e-07	7.79649122807018	1.62893081761006	11	296	response to acid chemical	CDO1;ACSL1;GSN;AQP1;PDK4;PPARG;RBP4;SFRP1;TGFBR3;DGAT2;KLF4
48	GO:0070887	7.14230421259082e-07	3.13896126454751	14.6383647798742	34	2660	cellular response to chemical stimulus	CDKN1C;RAPGEF3;ADH1B;DMD;DUSP6;EDNRB;EPAS1;ALDH1A1;ACSL1;FIGF;FOSB;PPP1R15A;GPD1;GSN;ANXA1;NRG1;AQP1;KIT;LIFR;MAOA;PDK4;PPARG;PRNP;PTN;CX3CL1;SFRP1;TGFBR2;TGFBR3;DGAT2;CAV1;CAV2;KLF4;KL;CD36
49	GO:0048468	1.28464653106223e-06	3.26624647666771	11.4960691823899	29	2089	cell development	CDKN1C;RAPGEF3;WASF3;CRYAB;DMD;DPYSL2;DUSP6;EDNRB;EPAS1;GSN;NRG1;HOXA5;ID4;IGF1;KIT;LIFR;ABLIM1;PPARG;PRNP;PTN;PTPRM;CX3CL1;SFRP1;TGFBR2;TGFBR3;CAV1;CAV2;PER2;KL
50	GO:0040011	1.4443166157182e-06	3.43333333333333	9.58647798742138	26	1742	locomotion	DPYSL2;DUSP6;EDNRB;FIGF;GSN;ANXA1;NRG1;HOXA5;HOXA7;IGF1;ITGA7;KIT;ABLIM1;PRNP;PTPRM;CX3CL1;SFRP1;DST;TGFBR2;TGFBR3;TNS1;CAV1;CAV2;PPAP2B;KLF4;KL
51	GO:0044767	1.51787716692567e-06	2.74392201181409	30.7900943396226	53	5595	single-organism developmental process	CDKN1C;CDO1;RAPGEF3;TXNIP;WASF3;TSHZ2;CRYAB;DMD;DPYSL2;DUSP6;EDNRB;EPAS1;FHL1;FIGF;MRAS;GSN;ANXA1;NRG1;HOXA5;HOXA7;ID4;IGF1;AQP1;ITGA7;KIT;KRT14;KRT17;LAMB3;LIFR;ABLIM1;LPL;MEOX1;PFDN5;PPARG;PRNP;NDRG2;PTN;PTPRM;RBP4;CX3CL1;SFRP1;TGFBR2;TGFBR3;ACTG2;DGAT2;CAV1;CAV2;PPAP2B;PER2;BOC;KLF4;KL;CD36
52	GO:0001568	1.97917030257927e-06	5.33478698423348	3.05974842767296	14	556	blood vessel development	RAPGEF3;EPAS1;FIGF;HOXA5;HOXA7;AQP1;ITGA7;PTPRM;CX3CL1;SFRP1;TGFBR2;CAV1;PPAP2B;KLF4
53	GO:1901698	2.02626239661321e-06	4.1063556003133	5.56918238993711	19	1012	response to nitrogen compound	CDO1;RAPGEF3;DPYSL2;DUSP6;FOSB;GPD1;GSN;ANXA1;NRG1;AQP1;KIT;PDK4;PPARG;PYGM;SFRP1;CAV1;CAV2;KLF4;KL
54	GO:1901654	2.08424412452189e-06	10.7601914507344	0.84748427672956	8	154	response to ketone	TXNIP;FOSB;AQP1;PPARG;SFRP1;TGFBR3;CAV1;KLF4
55	GO:0050673	2.10869399721918e-06	6.88482142857143	1.83254716981132	11	333	epithelial cell proliferation	CDKN1C;EDNRB;HOXA5;IGF1;KIT;PTN;PTPRM;SFRP1;TGFBR3;CAV1;CAV2
56	GO:0001666	2.36799158348333e-06	7.65526701669741	1.49135220125786	10	271	response to hypoxia	CRYAB;EPAS1;FIGF;AQP1;PTN;PYGM;CX3CL1;SFRP1;TGFBR3;CAV1
57	GO:0001525	2.5390412165473e-06	6.10868944513182	2.26179245283019	12	411	angiogenesis	RAPGEF3;EPAS1;FIGF;HOXA5;HOXA7;AQP1;PTPRM;CX3CL1;SFRP1;TGFBR2;CAV1;KLF4
58	GO:0040007	2.54066401843198e-06	4.20450205253898	5.1124213836478	18	929	growth	CDKN1C;CRYAB;DPYSL2;DUSP6;FHL1;GSN;ANXA1;NRG1;HOXA5;IGF1;IGFBP6;KRT17;PPARG;RBP4;SFRP1;TGFBR2;TGFBR3;CD36
59	GO:0007166	2.59549033638421e-06	2.969853669988	14.7319182389937	33	2677	cell surface receptor signaling pathway	CDKN1C;TXNIP;DUSP6;EDNRB;ACSL1;FIGF;PPP1R15A;IL17B;ANXA1;NRG1;IGF1;IGFBP6;ITGA7;KIT;LIFR;PDK4;PFDN5;PPARG;PRNP;NDRG2;PTN;CX3CL1;SFRP1;DST;TGFBR2;TGFBR3;TSPAN7;CAV1;CAV2;PPAP2B;KLF4;KL;CD36
60	GO:0050678	2.61313290639449e-06	7.56687242798354	1.50786163522013	10	274	regulation of epithelial cell proliferation	CDKN1C;EDNRB;HOXA5;IGF1;PTN;PTPRM;SFRP1;TGFBR3;CAV1;CAV2
61	GO:0048514	2.63800948492347e-06	5.59138655462185	2.69103773584906	13	489	blood vessel morphogenesis	RAPGEF3;EPAS1;FIGF;HOXA5;HOXA7;AQP1;ITGA7;PTPRM;CX3CL1;SFRP1;TGFBR2;CAV1;KLF4
62	GO:0070542	2.74365903524606e-06	17.5176470588235	0.39622641509434	6	72	response to fatty acid	ACSL1;PDK4;PPARG;SFRP1;TGFBR3;DGAT2
63	GO:0036293	2.78857590551237e-06	7.50905040378725	1.5188679245283	10	276	response to decreased oxygen levels	CRYAB;EPAS1;FIGF;AQP1;PTN;PYGM;CX3CL1;SFRP1;TGFBR3;CAV1
64	GO:0051240	3.08502798761399e-06	3.60874993215003	7.46776729559748	22	1357	positive regulation of multicellular organismal process	RAPGEF3;WASF3;DMD;EDNRB;FIGF;IL17B;NRG1;HOXA5;ID4;IGF1;AQP1;KIT;KRT17;PPARG;PTN;PTPRM;CX3CL1;TGFBR2;CAV1;PPAP2B;KL;CD36
65	GO:0034308	3.27208795297448e-06	25.7825267127593	0.231132075471698	5	42	primary alcohol metabolic process	ADH1B;ALDH1A1;IGF1;RBP4;DGAT2
66	GO:0001933	3.40699839016713e-06	6.53266961651917	1.92610062893082	11	350	negative regulation of protein phosphorylation	CDKN1C;DMD;DUSP6;PPP1R15A;IGF1;PRNP;NDRG2;SFRP1;CAV1;PPAP2B;KLF4
67	GO:0030855	3.57484052528785e-06	5.05460913867219	3.21933962264151	14	585	epithelial cell differentiation	RAPGEF3;TXNIP;EDNRB;ANXA1;NRG1;HOXA5;HOXA7;IGF1;KIT;KRT14;KRT17;PPARG;CAV1;KLF4
68	GO:0046903	3.88988645552008e-06	3.91287028125334	5.82232704402516	19	1058	secretion	CDO1;RAPGEF3;CBLN4;DPYSL2;EDNRB;FIGF;ANXA1;NRG1;IGF1;AQP1;KIT;MAOA;RBP4;CX3CL1;SFRP1;VWF;CAV1;PER2;CD36
69	GO:0031099	4.35496236048641e-06	9.68793693291685	0.935534591194969	8	170	regeneration	GSN;ANXA1;IGF1;LIFR;PPARG;TGFBR2;TGFBR3;CAV1
70	GO:0006928	5.20821634116686e-06	3.175	10.2688679245283	26	1866	movement of cell or subcellular component	DMD;DPYSL2;DUSP6;EDNRB;FIGF;GSN;ANXA1;NRG1;HOXA5;HOXA7;IGF1;ITGA7;KIT;ABLIM1;PRNP;PTPRM;CX3CL1;SFRP1;DST;TGFBR2;TGFBR3;TNS1;CAV1;PPAP2B;KLF4;KL
71	GO:0042325	5.88166616246953e-06	3.4533416744865	7.77044025157233	22	1412	regulation of phosphorylation	CDKN1C;RAPGEF3;DMD;DUSP6;EDNRB;ACSL1;PPP1R15A;GPD1;NRG1;IGF1;KIT;PRNP;NDRG2;CX3CL1;SFRP1;TGFBR2;CAV1;CAV2;PPAP2B;KLF4;KL;CD36
72	GO:0010035	6.27703499412526e-06	5.56429047301799	2.47091194968553	12	449	response to inorganic substance	TXNIP;CRYAB;FOSB;GSN;ANXA1;AQP1;KRT14;PPARG;PRNP;CAV1;KLF4;CD36
73	GO:1903034	7.09113809711056e-06	6.02377384196185	2.08018867924528	11	378	regulation of response to wounding	MGLL;EDNRB;IL17B;GSN;PPARG;CX3CL1;TGFBR2;CAV1;PPAP2B;KLF4;CD36
74	GO:0051094	7.48218774496964e-06	3.72476256127451	6.09198113207547	19	1107	positive regulation of developmental process	RAPGEF3;WASF3;DMD;NRG1;HOXA5;ID4;IGF1;AQP1;KIT;KRT17;LPL;PPARG;PTN;CX3CL1;SFRP1;TGFBR2;BOC;KL;CD36
75	GO:0001932	7.58186493703138e-06	3.48917050691244	7.28066037735849	21	1323	regulation of protein phosphorylation	CDKN1C;RAPGEF3;DMD;DUSP6;EDNRB;ACSL1;PPP1R15A;NRG1;IGF1;KIT;PRNP;NDRG2;CX3CL1;SFRP1;TGFBR2;CAV1;CAV2;PPAP2B;KLF4;KL;CD36
76	GO:0070373	7.87222893069463e-06	21.1886304909561	0.275157232704403	5	50	negative regulation of ERK1 and ERK2 cascade	DUSP6;IGF1;NDRG2;CAV1;KLF4
77	GO:1901701	8.82572898757639e-06	3.81648227962775	5.59119496855346	18	1016	cellular response to oxygen-containing compound	RAPGEF3;DUSP6;EDNRB;GPD1;ANXA1;NRG1;AQP1;KIT;PDK4;PPARG;PTN;SFRP1;DGAT2;CAV1;CAV2;KLF4;KL;CD36
78	GO:0009611	9.06670523609371e-06	3.80835616438356	5.60220125786164	18	1018	response to wounding	RAPGEF3;MGLL;CSRP1;EDNRB;FIGF;IL17B;GSN;ANXA1;NRG1;IGF1;PPARG;CX3CL1;DST;TGFBR2;VWF;CAV1;KLF4;CD36
79	GO:0042326	9.07098175210159e-06	5.86034482758621	2.13522012578616	11	388	negative regulation of phosphorylation	CDKN1C;DMD;DUSP6;PPP1R15A;IGF1;PRNP;NDRG2;SFRP1;CAV1;PPAP2B;KLF4
80	GO:0048870	1.00010233008071e-05	3.52471443285845	6.80738993710692	20	1237	cell motility	EDNRB;FIGF;GSN;ANXA1;NRG1;HOXA5;HOXA7;IGF1;ITGA7;KIT;PTPRM;CX3CL1;SFRP1;DST;TGFBR2;TGFBR3;TNS1;CAV1;PPAP2B;KLF4
81	GO:0051674	1.00010233008071e-05	3.52471443285845	6.80738993710692	20	1237	localization of cell	EDNRB;FIGF;GSN;ANXA1;NRG1;HOXA5;HOXA7;IGF1;ITGA7;KIT;PTPRM;CX3CL1;SFRP1;DST;TGFBR2;TGFBR3;TNS1;CAV1;PPAP2B;KLF4
82	GO:0009725	1.05012968498286e-05	3.76423722612902	5.6627358490566	18	1029	response to hormone	CDO1;TXNIP;CRYAB;DUSP6;ACSL1;FOSB;ANXA1;NRG1;AQP1;KIT;PDK4;PPARG;SFRP1;TGFBR2;TGFBR3;CAV1;CAV2;KL
83	GO:0016477	1.12327871736128e-05	3.61080109126984	6.26808176100629	19	1139	cell migration	EDNRB;FIGF;GSN;ANXA1;NRG1;HOXA5;HOXA7;IGF1;ITGA7;KIT;PTPRM;CX3CL1;SFRP1;TGFBR2;TGFBR3;TNS1;CAV1;PPAP2B;KLF4
84	GO:0009612	1.14902213074017e-05	8.42544371032517	1.06761006289308	8	194	response to mechanical stimulus	TXNIP;DMD;FOSB;AQP1;KIT;PPARG;TGFBR2;CAV1
85	GO:0071310	1.1738328260782e-05	2.91596424010217	12.123427672956	28	2203	cellular response to organic substance	CDKN1C;RAPGEF3;DMD;DUSP6;EDNRB;ACSL1;FIGF;FOSB;PPP1R15A;GPD1;ANXA1;NRG1;AQP1;KIT;LIFR;PDK4;PPARG;PTN;CX3CL1;SFRP1;TGFBR2;TGFBR3;DGAT2;CAV1;CAV2;KLF4;KL;CD36
86	GO:0003008	1.1912860271383e-05	3.01359626362221	10.747641509434	26	1953	system process	WASF3;MGLL;CNN1;CRYAB;DMD;EDNRB;EPAS1;GABRE;GSN;NRG1;HOXA5;IGF1;AQP1;AQP7;KIT;ABLIM1;PPARG;PRNP;PTN;PTPRM;RBP4;CX3CL1;ACTG2;CAV1;PER2;KLF4
87	GO:0048518	1.22494597887549e-05	2.49754901960784	29.0841194968553	49	5285	positive regulation of biological process	CDKN1C;RAPGEF3;TXNIP;WASF3;DMD;DPYSL2;DUSP6;EDNRB;EPAS1;ALDH1A1;ACSL1;FHL1;FIGF;FOSB;PPP1R15A;IL17B;GPD1;GSN;ANXA1;NRG1;HOXA5;HOXA7;ID4;IGF1;AQP1;KIT;KRT17;LIFR;ABLIM1;LPL;MEOX1;PPARG;PRNP;PTN;PTPRM;RBP4;CX3CL1;SFRP1;TGFBR2;TGFBR3;ACTG2;CAV1;CAV2;PPAP2B;TSC22D1;BOC;KLF4;KL;CD36
88	GO:0045765	1.23805109823238e-05	8.33478595231992	1.07861635220126	8	196	regulation of angiogenesis	RAPGEF3;HOXA5;AQP1;PTPRM;CX3CL1;SFRP1;TGFBR2;KLF4
89	GO:0007568	1.30310123503949e-05	7.08123603148382	1.43081761006289	9	260	aging	CDKN1C;CRYAB;EDNRB;GSN;KRT14;CX3CL1;TGFBR2;CAV1;KL
90	GO:0010656	1.36705773613923e-05	32.8275862068966	0.148584905660377	4	27	negative regulation of muscle cell apoptotic process	NRG1;IGF1;LIFR;CAV1
91	GO:0014074	1.57798153546244e-05	9.7757793764988	0.803459119496855	7	146	response to purine-containing compound	CDO1;RAPGEF3;FOSB;GPD1;AQP1;PPARG;PYGM
92	GO:0048523	1.61668581100924e-05	2.526959543311	22.3977987421384	41	4070	negative regulation of cellular process	CDKN1C;RAPGEF3;TXNIP;CRYAB;DMD;DPT;DUSP6;EDNRB;FHL1;FOSB;PPP1R15A;GSN;ANXA1;NRG1;HOXA5;HOXA7;ID4;IGF1;IGFBP6;AQP1;KIT;LIFR;PDK4;PFDN5;PPARG;PRNP;NDRG2;PTPRM;RBP4;CX3CL1;SFRP1;DST;TGFBR2;TGFBR3;CAV1;CAV2;PPAP2B;TSC22D1;PER2;KLF4;CD36
93	GO:0022008	1.63662208097382e-05	3.13818933823529	8.93160377358491	23	1623	neurogenesis	CDKN1C;WASF3;DMD;DPYSL2;DUSP6;EDNRB;GSN;ANXA1;NRG1;ID4;IGF1;KIT;LIFR;ABLIM1;PPARG;PRNP;PTN;PTPRM;CX3CL1;CAV1;PPAP2B;PER2;KL
94	GO:0051591	1.64855187701034e-05	12.5470588235294	0.539308176100629	6	98	response to cAMP	CDO1;RAPGEF3;FOSB;GPD1;AQP1;PYGM
95	GO:0009605	1.72982827611614e-05	2.76805360080877	13.8183962264151	30	2511	response to external stimulus	TXNIP;MGLL;DMD;DPYSL2;DUSP6;EDNRB;ACSL1;FIGF;FOSB;IL17B;GSN;NRG1;AQP1;KIT;ABLIM1;LPL;PDK4;PPARG;PRNP;PTN;PTPRM;RBP4;CX3CL1;SFRP1;TGFBR2;CAV1;BOC;KLF4;KL;CD36
96	GO:0032879	1.73480706661232e-05	2.84636550102556	12.376572327044	28	2249	regulation of localization	RAPGEF3;CRYAB;DMD;DPYSL2;EDNRB;FHL1;FIGF;GSN;ANXA1;NRG1;HOXA7;IGF1;AQP1;KIT;LPL;PPARG;PRNP;PTPRM;RBP4;CX3CL1;SFRP1;TGFBR2;TGFBR3;CAV1;PPAP2B;PER2;KLF4;CD36
97	GO:0006468	1.75943001899918e-05	3.05473789799554	9.63050314465409	24	1750	protein phosphorylation	CDKN1C;RAPGEF3;CRYAB;DMD;DUSP6;EDNRB;ACSL1;PPP1R15A;NRG1;IGF1;KIT;PDK4;PRNP;NDRG2;CX3CL1;SFRP1;TGFBR2;TGFBR3;CAV1;CAV2;PPAP2B;KLF4;KL;CD36
98	GO:0022603	1.77703683153725e-05	3.9189006674519	4.76022012578616	16	865	regulation of anatomical structure morphogenesis	RAPGEF3;WASF3;DPYSL2;DUSP6;GSN;HOXA5;AQP1;ITGA7;KIT;PTN;PTPRM;CX3CL1;SFRP1;TGFBR2;KLF4;CD36
99	GO:0043067	1.77966755851156e-05	3.28018867924528	7.69889937106918	21	1399	regulation of programmed cell death	TXNIP;CRYAB;DUSP6;EDNRB;GSN;ANXA1;NRG1;HOXA5;IGF1;AQP1;KIT;LIFR;PDK4;PPARG;PRNP;CX3CL1;CIDEC;SFRP1;CAV1;TSC22D1;KLF4
100	GO:0048662	1.8345865023929e-05	30.1977011494253	0.159591194968553	4	29	negative regulation of smooth muscle cell proliferation	PPARG;NDRG2;CAV1;KLF4
101	GO:0048732	1.85845401406794e-05	5.4046262254902	2.30581761006289	11	419	gland development	CDKN1C;CDO1;ANXA1;NRG1;HOXA5;IGF1;PTN;SFRP1;TGFBR2;TGFBR3;CAV1
102	GO:0019915	1.94326087021181e-05	17.3255813953488	0.330188679245283	5	60	lipid storage	LPL;PPARG;DGAT2;CAV1;CD36
103	GO:0051960	2.17024079901207e-05	4.26758658008658	3.7751572327044	14	686	regulation of nervous system development	WASF3;DMD;DPYSL2;EDNRB;NRG1;ID4;IGF1;KIT;PPARG;PTN;CX3CL1;SFRP1;CAV1;PER2
104	GO:0042063	2.18339641214121e-05	7.67351759981101	1.16666666666667	8	212	gliogenesis	WASF3;GSN;ANXA1;NRG1;ID4;IGF1;PPARG;PPAP2B
105	GO:1901342	2.18339641214121e-05	7.67351759981101	1.16666666666667	8	212	regulation of vasculature development	RAPGEF3;HOXA5;AQP1;PTPRM;CX3CL1;SFRP1;TGFBR2;KLF4
106	GO:0048729	2.24565604779168e-05	4.52654109589041	3.28537735849057	13	597	tissue morphogenesis	GSN;NRG1;HOXA5;IGF1;KRT17;PTN;PTPRM;RBP4;SFRP1;TGFBR2;TGFBR3;ACTG2;KLF4
107	GO:0060419	2.28261155242986e-05	16.7156262749898	0.341194968553459	5	62	heart growth	DUSP6;NRG1;RBP4;TGFBR2;TGFBR3
108	GO:0050896	2.28756538047841e-05	2.52474945001222	45.3844339622642	65	8247	response to stimulus	CDKN1C;CDO1;RAPGEF3;TXNIP;MGLL;ADH1B;COL17A1;CRYAB;CSRP1;DMD;DPYSL2;DUSP6;EDNRB;EPAS1;ALDH1A1;ACSL1;FIGF;MRAS;FOSB;PPP1R15A;GABRE;IL17B;GPD1;GPX3;GSN;ANXA1;NRG1;IGF1;IGFBP6;AQP1;ITGA7;KIT;KRT14;KRT17;LIFR;ABLIM1;LPL;MAOA;MFAP4;PDK4;PFDN5;PPARG;PRNP;NDRG2;PTN;PTPRM;PYGM;RBP4;CX3CL1;SFRP1;DST;TGFBR2;TGFBR3;TSPAN7;VWF;DGAT2;CAV1;CAV2;PPAP2B;AOC3;PER2;BOC;KLF4;KL;CD36
109	GO:0045595	2.32278099695926e-05	3.21639344262295	7.83647798742138	21	1424	regulation of cell differentiation	DMD;DPYSL2;DUSP6;EDNRB;NRG1;HOXA5;HOXA7;ID4;IGF1;KIT;LPL;PPARG;PTN;CX3CL1;SFRP1;TGFBR2;CAV1;PER2;BOC;KLF4;CD36
110	GO:0055123	2.32447675089828e-05	9.17623873873874	0.852987421383648	7	155	digestive system development	CDKN1C;EDNRB;HOXA5;IGF1;KIT;SFRP1;TGFBR2
111	GO:0010563	2.33119512345694e-05	4.84405063291139	2.81761006289308	12	512	negative regulation of phosphorus metabolic process	CDKN1C;DMD;DUSP6;EDNRB;PPP1R15A;IGF1;PRNP;NDRG2;SFRP1;CAV1;PPAP2B;KLF4
112	GO:0045936	2.33119512345694e-05	4.84405063291139	2.81761006289308	12	512	negative regulation of phosphate metabolic process	CDKN1C;DMD;DUSP6;EDNRB;PPP1R15A;IGF1;PRNP;NDRG2;SFRP1;CAV1;PPAP2B;KLF4
113	GO:0051174	2.4697769823631e-05	3.04926739270617	9.1627358490566	23	1665	regulation of phosphorus metabolic process	CDKN1C;RAPGEF3;DMD;DUSP6;EDNRB;ACSL1;PPP1R15A;GPD1;NRG1;IGF1;KIT;PDK4;PRNP;NDRG2;CX3CL1;SFRP1;TGFBR2;CAV1;CAV2;PPAP2B;KLF4;KL;CD36
114	GO:0008284	2.71561930988855e-05	3.95848776871757	4.38050314465409	15	796	positive regulation of cell proliferation	EDNRB;FIGF;NRG1;ID4;IGF1;AQP1;KIT;LIFR;PTN;CX3CL1;SFRP1;TGFBR2;CAV1;CAV2;TSC22D1
115	GO:0030155	2.76404417607522e-05	4.43204697986577	3.35141509433962	13	609	regulation of cell adhesion	GSN;NRG1;HOXA7;IGF1;PRNP;PTN;CX3CL1;SFRP1;TGFBR2;CAV1;PPAP2B;KLF4;CD36
116	GO:0040008	2.76404417607522e-05	4.43204697986577	3.35141509433962	13	609	regulation of growth	CRYAB;DPYSL2;DUSP6;FHL1;NRG1;IGF1;IGFBP6;KRT17;PPARG;RBP4;SFRP1;TGFBR2;CD36
117	GO:0090101	3.34906446326927e-05	10.9848739495798	0.610849056603774	6	111	negative regulation of transmembrane receptor protein serine/threonine kinase signaling pathway	PPP1R15A;SFRP1;TGFBR2;TGFBR3;CAV1;CAV2
118	GO:0016310	3.41660810990815e-05	2.81348314606742	11.4080188679245	26	2073	phosphorylation	CDKN1C;RAPGEF3;CRYAB;DMD;DUSP6;EDNRB;ACSL1;PPP1R15A;AK5;GPD1;NRG1;IGF1;KIT;PDK4;PRNP;NDRG2;CX3CL1;SFRP1;TGFBR2;TGFBR3;CAV1;CAV2;PPAP2B;KLF4;KL;CD36
119	GO:0034329	3.44977590179855e-05	7.17453299436277	1.2437106918239	8	226	cell junction assembly	COL17A1;KRT5;KRT14;LAMB3;SFRP1;DST;TNS1;CAV1
120	GO:0051179	3.68980095089203e-05	2.36338546458142	30.1792452830189	49	5484	localization	CDO1;RAPGEF3;TXNIP;CBLN4;CRYAB;DMD;DPYSL2;EDNRB;ACSL1;FHL1;FIGF;CEP68;PPP1R15A;GABRE;GSN;ANXA1;NRG1;HOXA5;HOXA7;ID4;IGF1;AQP1;AQP7;ITGA7;KIT;LPL;MAOA;PPARG;PRNP;PTN;PTPRM;RBP4;RPL11;RPL26;CX3CL1;SFRP1;DST;TGFBR2;TGFBR3;TNS1;VWF;DGAT2;CAV1;CAV2;PPAP2B;AOC3;PER2;KLF4;CD36
121	GO:0010001	3.75162472029094e-05	8.48177083333333	0.919025157232704	7	167	glial cell differentiation	WASF3;GSN;NRG1;ID4;IGF1;PPARG;PPAP2B
122	GO:0050680	3.89299126964292e-05	10.6777777777778	0.627358490566038	6	114	negative regulation of epithelial cell proliferation	CDKN1C;PTPRM;SFRP1;TGFBR3;CAV1;CAV2
123	GO:0048589	3.92233184619933e-05	4.57911392405063	2.97169811320755	12	540	developmental growth	CDKN1C;DPYSL2;DUSP6;GSN;ANXA1;NRG1;HOXA5;IGF1;RBP4;SFRP1;TGFBR2;TGFBR3
124	GO:0048522	4.17087826595622e-05	2.38231067349058	24.9677672955975	43	4537	positive regulation of cellular process	CDKN1C;RAPGEF3;TXNIP;WASF3;DMD;DPYSL2;DUSP6;EDNRB;EPAS1;ACSL1;FIGF;FOSB;PPP1R15A;GPD1;GSN;ANXA1;NRG1;HOXA5;HOXA7;ID4;IGF1;AQP1;KIT;KRT17;LIFR;ABLIM1;LPL;MEOX1;PPARG;PTN;RBP4;CX3CL1;SFRP1;TGFBR2;TGFBR3;CAV1;CAV2;PPAP2B;TSC22D1;BOC;KLF4;KL;CD36
125	GO:0010941	4.28506260535981e-05	3.07218045112782	8.16666666666667	21	1484	regulation of cell death	TXNIP;CRYAB;DUSP6;EDNRB;GSN;ANXA1;NRG1;HOXA5;IGF1;AQP1;KIT;LIFR;PDK4;PPARG;PRNP;CX3CL1;CIDEC;SFRP1;CAV1;TSC22D1;KLF4
126	GO:0010885	4.43070412379185e-05	56.0284090909091	0.0715408805031447	3	13	regulation of cholesterol storage	LPL;PPARG;CD36
127	GO:0043069	4.45697414572573e-05	3.78023413312693	4.57311320754717	15	831	negative regulation of programmed cell death	CRYAB;EDNRB;ANXA1;NRG1;IGF1;AQP1;KIT;LIFR;PDK4;PRNP;CX3CL1;SFRP1;CAV1;TSC22D1;KLF4
128	GO:0071417	4.54385133791384e-05	4.21166134185304	3.51650943396226	13	639	cellular response to organonitrogen compound	RAPGEF3;DUSP6;GPD1;NRG1;AQP1;KIT;PDK4;PPARG;SFRP1;CAV1;CAV2;KLF4;KL
129	GO:0008544	4.81292200724056e-05	5.94708626616467	1.68946540880503	9	307	epidermis development	TXNIP;COL17A1;ANXA1;HOXA7;KRT5;KRT14;KRT17;LAMB3;KLF4
130	GO:0007584	4.87310754663996e-05	8.12275449101796	0.957547169811321	7	174	response to nutrient	ACSL1;GSN;PPARG;PTN;SFRP1;TGFBR2;CAV1
131	GO:0048519	4.91161810697074e-05	2.37063691975531	24.2633647798742	42	4409	negative regulation of biological process	CDKN1C;RAPGEF3;TXNIP;CRYAB;DMD;DPT;DUSP6;EDNRB;FHL1;FOSB;PPP1R15A;GSN;ANXA1;NRG1;HOXA5;HOXA7;ID4;IGF1;IGFBP6;AQP1;KIT;LIFR;PDK4;PFDN5;PPARG;PRNP;NDRG2;PTN;PTPRM;RBP4;CX3CL1;SFRP1;DST;TGFBR2;TGFBR3;CAV1;CAV2;PPAP2B;TSC22D1;PER2;KLF4;CD36
132	GO:0032268	4.97766653161078e-05	2.66175567833026	13.1029874213836	28	2381	regulation of cellular protein metabolic process	CDKN1C;RAPGEF3;CRYAB;DMD;DUSP6;EDNRB;ACSL1;PPP1R15A;GSN;NRG1;IGF1;AQP1;KIT;KRT17;PPARG;LARP6;PRNP;NDRG2;CX3CL1;SFRP1;TGFBR2;CAV1;CAV2;PPAP2B;PER2;KLF4;KL;CD36
133	GO:0071396	5.00117522841483e-05	5.29053497942387	2.1187106918239	10	385	cellular response to lipid	EDNRB;ANXA1;AQP1;PDK4;PPARG;PTN;SFRP1;DGAT2;KLF4;CD36
134	GO:0042981	5.32882448545446e-05	3.10208952767004	7.6438679245283	20	1389	regulation of apoptotic process	TXNIP;CRYAB;DUSP6;EDNRB;GSN;ANXA1;NRG1;HOXA5;IGF1;AQP1;LIFR;PDK4;PPARG;PRNP;CX3CL1;CIDEC;SFRP1;CAV1;TSC22D1;KLF4
135	GO:0061383	5.49000003905405e-05	22.1920216362407	0.209119496855346	4	38	trabecula morphogenesis	NRG1;RBP4;SFRP1;TGFBR3
136	GO:0051241	5.53234350151732e-05	3.54284082798001	5.22798742138365	16	950	negative regulation of multicellular organismal process	EDNRB;ANXA1;HOXA5;HOXA7;ID4;IGF1;PPARG;PRNP;NDRG2;PTPRM;RBP4;CX3CL1;SFRP1;TGFBR2;CAV1;KLF4
137	GO:0010878	5.6166162594739e-05	50.9318181818182	0.0770440251572327	3	14	cholesterol storage	LPL;PPARG;CD36
138	GO:0031100	5.75540068698534e-05	13.6004983388704	0.412735849056604	5	75	organ regeneration	LIFR;PPARG;TGFBR2;TGFBR3;CAV1
139	GO:0060038	6.09178720976211e-05	21.5566502463054	0.214622641509434	4	39	cardiac muscle cell proliferation	NRG1;RBP4;TGFBR2;TGFBR3
140	GO:0007369	6.25597116827218e-05	7.7926245210728	0.996069182389937	7	181	gastrulation	DUSP6;ITGA7;LAMB3;SFRP1;TGFBR2;PPAP2B;KLF4
141	GO:0006641	6.52391103115582e-05	9.68423133959466	0.687893081761006	6	125	triglyceride metabolic process	MGLL;ACSL1;GPD1;LPL;DGAT2;CAV1
142	GO:0048709	6.53184571811661e-05	13.2210917312661	0.42374213836478	5	77	oligodendrocyte differentiation	WASF3;GSN;NRG1;ID4;PPARG
143	GO:0007399	6.68932448413012e-05	2.64791897123894	12.5856918238994	27	2287	nervous system development	CDKN1C;WASF3;DMD;DPYSL2;DUSP6;EDNRB;GSN;ANXA1;NRG1;ID4;IGF1;AQP1;KIT;LIFR;ABLIM1;PPARG;PRNP;NDRG2;PTN;PTPRM;CX3CL1;SFRP1;TGFBR2;CAV1;PPAP2B;PER2;KL
144	GO:0019220	6.76793536274808e-05	2.89792833644527	9.09119496855346	22	1652	regulation of phosphate metabolic process	CDKN1C;RAPGEF3;DMD;DUSP6;EDNRB;ACSL1;PPP1R15A;GPD1;NRG1;IGF1;KIT;PRNP;NDRG2;CX3CL1;SFRP1;TGFBR2;CAV1;CAV2;PPAP2B;KLF4;KL;CD36
145	GO:0030168	6.83894655463884e-05	6.48062790581413	1.37028301886792	8	249	platelet activation	RAPGEF3;MGLL;CSRP1;FIGF;IGF1;CX3CL1;VWF;CD36
146	GO:0044255	7.34704564678148e-05	3.45256704980843	5.35455974842767	16	973	cellular lipid metabolic process	MGLL;ALDH1A1;ACSL1;GPD1;ANXA1;KIT;LPL;PDK4;PPARG;RBP4;DGAT2;CAV1;PPAP2B;PER2;KLF4;CD36
147	GO:0044763	7.34790494755434e-05	3.30249470680291	66.874213836478	82	12152	single-organism cellular process	CDKN1C;CDO1;RAPGEF3;TXNIP;WASF3;MGLL;CNN1;COL17A1;CBLN4;CRYAB;CSRP1;DMD;DPT;DPYSL2;DUSP6;EDNRB;EPAS1;ALDH1A1;ACSL1;FHL1;FIGF;MRAS;CEP68;PPP1R15A;GABRE;AK5;IL17B;GPD1;GPX3;GSN;ANXA1;NRG1;HOXA5;HOXA7;ID4;IGF1;IGFBP6;AQP1;AQP7;ITGA7;KIT;KRT5;KRT14;KRT17;LAMB3;LIFR;ABLIM1;LPL;MAOA;MEOX1;MFAP4;PDK4;PFDN5;PPARG;PRNP;NDRG2;PTN;PTPRM;PYGM;RBP4;RPL11;RPL26;CX3CL1;CIDEC;SFRP1;DST;TGFBR2;TGFBR3;TSPAN7;TNS1;…
148	GO:0010660	7.4376666244772e-05	20.3889406648027	0.22562893081761	4	41	regulation of muscle cell apoptotic process	NRG1;IGF1;LIFR;CAV1
149	GO:0060420	7.4376666244772e-05	20.3889406648027	0.22562893081761	4	41	regulation of heart growth	DUSP6;NRG1;RBP4;TGFBR2
150	GO:0034330	7.6452273451643e-05	6.37324809441849	1.39229559748428	8	253	cell junction organization	COL17A1;KRT5;KRT14;LAMB3;SFRP1;DST;TNS1;CAV1
151	GO:0048545	7.78896341853554e-05	5.00342935528121	2.23427672955975	10	406	response to steroid hormone	CDO1;TXNIP;CRYAB;FOSB;ANXA1;AQP1;PPARG;SFRP1;TGFBR2;CAV1
152	GO:0071363	7.79307758320297e-05	3.58552631578947	4.80424528301887	15	873	cellular response to growth factor stimulus	CDKN1C;DMD;DUSP6;FIGF;PPP1R15A;NRG1;KIT;PTN;SFRP1;TGFBR2;TGFBR3;CAV1;CAV2;KLF4;KL
153	GO:0071398	8.18613586965402e-05	19.8511796733212	0.231132075471698	4	42	cellular response to fatty acid	PDK4;PPARG;SFRP1;DGAT2
154	GO:0030879	8.46616004980698e-05	9.216	0.720911949685535	6	131	mammary gland development	CDO1;NRG1;HOXA5;IGF1;TGFBR2;CAV1
155	GO:0035265	8.46616004980698e-05	9.216	0.720911949685535	6	131	organ growth	DUSP6;NRG1;IGF1;RBP4;TGFBR2;TGFBR3
156	GO:0046683	8.46616004980698e-05	9.216	0.720911949685535	6	131	response to organophosphorus	CDO1;RAPGEF3;FOSB;GPD1;AQP1;PYGM
157	GO:0090288	8.46616004980698e-05	9.216	0.720911949685535	6	131	negative regulation of cellular response to growth factor stimulus	PPP1R15A;SFRP1;TGFBR2;TGFBR3;CAV1;CAV2
158	GO:0030813	8.57227038611814e-05	43.0909090909091	0.0880503144654088	3	16	positive regulation of nucleotide catabolic process	RAPGEF3;GPD1;IGF1
159	GO:0009790	8.90149356794209e-05	3.39228502911956	5.44261006289308	16	989	embryo development	CDKN1C;DUSP6;EPAS1;NRG1;HOXA5;HOXA7;IGF1;ITGA7;KIT;LAMB3;MEOX1;RBP4;SFRP1;TGFBR2;PPAP2B;KLF4
160	GO:0019065	8.95383725865021e-05	369.52808988764	0.0165094339622642	2	3	receptor-mediated endocytosis of virus by host cell	CAV1;CAV2
161	GO:0075509	8.95383725865021e-05	369.52808988764	0.0165094339622642	2	3	endocytosis involved in viral entry into host cell	CAV1;CAV2
162	GO:0031400	9.02194640031161e-05	4.17734681789264	3.24135220125786	12	589	negative regulation of protein modification process	CDKN1C;DMD;DUSP6;PPP1R15A;IGF1;PRNP;NDRG2;SFRP1;CAV1;PPAP2B;PER2;KLF4
163	GO:0006639	9.20710186256089e-05	9.06975451597962	0.731918238993711	6	133	acylglycerol metabolic process	MGLL;ACSL1;GPD1;LPL;DGAT2;CAV1
164	GO:0043627	9.36540685473178e-05	7.2844982078853	1.06210691823899	7	193	response to estrogen	TXNIP;CRYAB;ANXA1;PPARG;SFRP1;TGFBR2;CAV1
165	GO:0031399	9.49579679704527e-05	2.82464463212039	9.30031446540881	22	1690	regulation of protein modification process	CDKN1C;RAPGEF3;DMD;DUSP6;EDNRB;ACSL1;PPP1R15A;NRG1;IGF1;KIT;PRNP;NDRG2;CX3CL1;SFRP1;TGFBR2;CAV1;CAV2;PPAP2B;PER2;KLF4;KL;CD36
166	GO:0006638	9.59644792801277e-05	8.99834558823529	0.737421383647799	6	134	neutral lipid metabolic process	MGLL;ACSL1;GPD1;LPL;DGAT2;CAV1
167	GO:0065009	9.63457912242728e-05	2.48709356036591	15.1061320754717	30	2745	regulation of molecular function	CDKN1C;RAPGEF3;TXNIP;CRYAB;DMD;DUSP6;EDNRB;ALDH1A1;ACSL1;FHL1;PPP1R15A;GSN;ANXA1;NRG1;IGF1;AQP1;KIT;PPARG;PRNP;PTN;CX3CL1;SFRP1;TGFBR2;TGFBR3;CAV1;CAV2;PPAP2B;PER2;KLF4;KL
168	GO:0060548	9.67074189237654e-05	3.51203007518797	4.89779874213836	15	890	negative regulation of cell death	CRYAB;EDNRB;ANXA1;NRG1;IGF1;AQP1;KIT;LIFR;PDK4;PRNP;CX3CL1;SFRP1;CAV1;TSC22D1;KLF4
169	GO:0030099	9.84198613752189e-05	5.39310678167757	1.85455974842767	9	337	myeloid cell differentiation	CDKN1C;EPAS1;HOXA5;HOXA7;KIT;PPARG;SFRP1;TGFBR2;TGFBR3
170	GO:0007167	9.84274122941548e-05	3.12972066656781	6.70833333333333	18	1219	enzyme linked receptor protein signaling pathway	CDKN1C;TXNIP;DUSP6;FIGF;PPP1R15A;NRG1;IGF1;IGFBP6;KIT;LIFR;PDK4;PTN;SFRP1;TGFBR2;TGFBR3;CAV1;CAV2;KL
171	GO:0042327	9.89748942265028e-05	3.35923964697895	5.49213836477987	16	998	positive regulation of phosphorylation	RAPGEF3;DUSP6;EDNRB;ACSL1;PPP1R15A;GPD1;NRG1;IGF1;KIT;CX3CL1;TGFBR2;CAV1;CAV2;PPAP2B;KL;CD36
172	GO:1901699	9.90374478618359e-05	3.88183161004431	3.79716981132075	13	690	cellular response to nitrogen compound	RAPGEF3;DUSP6;GPD1;NRG1;AQP1;KIT;PDK4;PPARG;SFRP1;CAV1;CAV2;KLF4;KL
173	GO:0012501	0.000100254296440444	2.75535725970032	10.0212264150943	23	1821	programmed cell death	TXNIP;CRYAB;DUSP6;EDNRB;PPP1R15A;GSN;ANXA1;NRG1;HOXA5;IGF1;AQP1;KIT;LIFR;PDK4;PPARG;PRNP;CX3CL1;CIDEC;SFRP1;TGFBR2;CAV1;TSC22D1;KLF4
174	GO:0048878	0.000101316956447421	3.3519783197832	5.50314465408805	16	1000	chemical homeostasis	DMD;EDNRB;EPAS1;FHL1;IGF1;AQP1;AQP7;LPL;PDK4;PPARG;PRNP;PYGM;RBP4;DGAT2;CAV1;KL
175	GO:0070848	0.00010422288899187	3.48676742935659	4.93081761006289	15	896	response to growth factor	CDKN1C;DMD;DUSP6;FIGF;PPP1R15A;NRG1;KIT;PTN;SFRP1;TGFBR2;TGFBR3;CAV1;CAV2;KLF4;KL
176	GO:0000302	0.000106454355957914	7.12938596491228	1.08411949685535	7	197	response to reactive oxygen species	TXNIP;CRYAB;GPX3;ANXA1;AQP1;KLF4;CD36
177	GO:0006950	0.000109731987181021	2.31017027151404	21.6438679245283	38	3933	response to stress	CDO1;RAPGEF3;TXNIP;MGLL;CRYAB;CSRP1;DUSP6;EDNRB;EPAS1;FIGF;PPP1R15A;IL17B;GPX3;GSN;ANXA1;NRG1;IGF1;AQP1;KIT;LPL;PDK4;PPARG;PRNP;PTN;PYGM;CX3CL1;SFRP1;DST;TGFBR2;TGFBR3;VWF;CAV1;AOC3;PER2;BOC;KLF4;KL;CD36
178	GO:0045597	0.000111460365355097	3.6319573283859	4.39150943396226	14	798	positive regulation of cell differentiation	DMD;NRG1;HOXA5;ID4;IGF1;KIT;LPL;PPARG;PTN;CX3CL1;SFRP1;TGFBR2;BOC;CD36
179	GO:0071453	0.000112869473397469	8.72352941176471	0.759433962264151	6	138	cellular response to oxygen levels	EPAS1;AQP1;PPARG;PTN;SFRP1;CAV1
180	GO:0010657	0.000117360328999179	17.9562123700055	0.25314465408805	4	46	muscle cell apoptotic process	NRG1;IGF1;LIFR;CAV1
181	GO:0051270	0.000121050315551577	3.79980704293295	3.87421383647799	13	704	regulation of cellular component movement	FIGF;GSN;HOXA7;IGF1;KIT;PTPRM;CX3CL1;SFRP1;TGFBR2;TGFBR3;CAV1;PPAP2B;KLF4
182	GO:0043409	0.000122165753299896	8.59227392449517	0.770440251572327	6	140	negative regulation of MAPK cascade	DUSP6;IGF1;NDRG2;SFRP1;CAV1;KLF4
183	GO:0048771	0.000122165753299896	8.59227392449517	0.770440251572327	6	140	tissue remodeling	EPAS1;ANXA1;IGF1;PDK4;SFRP1;CAV1
184	GO:0031579	0.000123917889033179	37.3409090909091	0.0990566037735849	3	18	membrane raft organization	GSN;CAV1;CAV2
185	GO:0070884	0.000123917889033179	37.3409090909091	0.0990566037735849	3	18	regulation of calcineurin-NFAT signaling cascade	NRG1;IGF1;PRNP
186	GO:0009887	0.000129926133466881	3.41300275159534	5.02987421383648	15	914	organ morphogenesis	FHL1;NRG1;HOXA5;HOXA7;IGF1;AQP1;ABLIM1;PTN;PTPRM;RBP4;SFRP1;TGFBR2;TGFBR3;ACTG2;CAV1
187	GO:0051248	0.000133468694737919	3.26708994708995	5.63522012578616	16	1024	negative regulation of protein metabolic process	CDKN1C;CRYAB;DMD;DUSP6;EDNRB;PPP1R15A;NRG1;IGF1;AQP1;PRNP;NDRG2;SFRP1;CAV1;PPAP2B;PER2;KLF4
188	GO:0003012	0.000136813373917214	5.15245680153595	1.93710691823899	9	352	muscle system process	CNN1;CRYAB;DMD;EDNRB;GSN;IGF1;ACTG2;CAV1;KLF4
189	GO:0032870	0.000141204998807137	3.73765432098765	3.93474842767296	13	715	cellular response to hormone stimulus	DUSP6;ACSL1;FOSB;ANXA1;NRG1;AQP1;KIT;PDK4;PPARG;SFRP1;CAV1;CAV2;KL
190	GO:0042060	0.000147181322873139	3.7210401891253	3.95125786163522	13	718	wound healing	RAPGEF3;MGLL;CSRP1;FIGF;GSN;ANXA1;NRG1;IGF1;CX3CL1;TGFBR2;VWF;CAV1;CD36
191	GO:0050730	0.000149161281144305	6.7346600331675	1.14465408805031	7	208	regulation of peptidyl-tyrosine phosphorylation	NRG1;IGF1;KIT;SFRP1;CAV1;PPAP2B;CD36
192	GO:0006796	0.000150059195613959	2.39113050422085	16.250786163522	31	2953	phosphate-containing compound metabolic process	CDKN1C;RAPGEF3;MGLL;CRYAB;DMD;DUSP6;EDNRB;ACSL1;PPP1R15A;AK5;GPD1;NRG1;IGF1;AQP1;KIT;LPL;PDK4;PRNP;NDRG2;PTPRM;CX3CL1;SFRP1;TGFBR2;TGFBR3;DGAT2;CAV1;CAV2;PPAP2B;KLF4;KL;CD36
193	GO:0015909	0.000150472421750961	16.7560664112388	0.269654088050314	4	49	long-chain fatty acid transport	ACSL1;ANXA1;PPARG;CD36
194	GO:0043066	0.000152107829866632	3.51867686768677	4.52358490566038	14	822	negative regulation of apoptotic process	CRYAB;EDNRB;ANXA1;NRG1;IGF1;AQP1;LIFR;PDK4;PRNP;CX3CL1;SFRP1;CAV1;TSC22D1;KLF4
195	GO:0001775	0.000155416221515797	3.35375158355407	5.1124213836478	15	929	cell activation	RAPGEF3;MGLL;CSRP1;FIGF;GSN;ANXA1;IGF1;KIT;PRNP;CX3CL1;SFRP1;TGFBR2;VWF;CAV1;CD36
196	GO:0090092	0.00015824227776561	6.66748768472906	1.15566037735849	7	210	regulation of transmembrane receptor protein serine/threonine kinase signaling pathway	CDKN1C;PPP1R15A;SFRP1;TGFBR2;TGFBR3;CAV1;CAV2
197	GO:0002682	0.000161198188166609	2.8377673448096	8.28223270440252	20	1505	regulation of immune system process	COL17A1;DUSP6;FIGF;GSN;ANXA1;NRG1;HOXA5;HOXA7;IGF1;KIT;PDK4;PPARG;PRNP;RBP4;CX3CL1;SFRP1;TGFBR2;CAV1;KL;CD36
198	GO:0051246	0.000164838032686179	2.4570596797671	14.0165094339623	28	2547	regulation of protein metabolic process	CDKN1C;RAPGEF3;CRYAB;DMD;DUSP6;EDNRB;ACSL1;PPP1R15A;GSN;NRG1;IGF1;AQP1;KIT;KRT17;PPARG;LARP6;PRNP;NDRG2;CX3CL1;SFRP1;TGFBR2;CAV1;CAV2;PPAP2B;PER2;KLF4;KL;CD36
199	GO:0045785	0.000165359210723051	5.01791158536585	1.98663522012579	9	361	positive regulation of cell adhesion	NRG1;IGF1;PTN;CX3CL1;SFRP1;TGFBR2;CAV1;PPAP2B;CD36
200	GO:0007010	0.000170476091113239	3.19275080906149	5.7562893081761	16	1046	cytoskeleton organization	RAPGEF3;WASF3;CNN1;CRYAB;DPYSL2;MRAS;CEP68;GSN;AQP1;KIT;KRT14;KRT17;ABLIM1;SFRP1;DST;CAV1
201	GO:0042522	0.000171745855553624	32.9438502673797	0.110062893081761	3	20	regulation of tyrosine phosphorylation of Stat5 protein	IGF1;KIT;CAV1
202	GO:0042592	0.000174710726339805	2.81897543224541	8.33176100628931	20	1514	homeostatic process	DMD;EDNRB;EPAS1;FHL1;ANXA1;HOXA5;IGF1;AQP1;AQP7;KIT;LPL;PDK4;PPARG;PRNP;PYGM;RBP4;TGFBR3;DGAT2;CAV1;KL
203	GO:0006979	0.000175915235019551	4.97457918241154	2.00314465408805	9	364	response to oxidative stress	TXNIP;CRYAB;EPAS1;GPX3;ANXA1;AQP1;PRNP;KLF4;CD36
204	GO:0070836	0.000178434376839917	184.752808988764	0.0220125786163522	2	4	caveola assembly	CAV1;CAV2
205	GO:0031325	0.000181772688198949	2.38535962349319	15.6344339622642	30	2841	positive regulation of cellular metabolic process	CDKN1C;RAPGEF3;DUSP6;EDNRB;EPAS1;ACSL1;FOSB;PPP1R15A;GPD1;GSN;ANXA1;NRG1;HOXA5;HOXA7;ID4;IGF1;KIT;KRT17;ABLIM1;MEOX1;PPARG;CX3CL1;SFRP1;TGFBR2;CAV1;CAV2;PPAP2B;KLF4;KL;CD36
206	GO:0014855	0.000189862763336834	15.705938697318	0.286163522012579	4	52	striated muscle cell proliferation	NRG1;RBP4;TGFBR2;TGFBR3
207	GO:0045926	0.000193622814900314	6.44246031746032	1.19418238993711	7	217	negative regulation of growth	CRYAB;FHL1;PPARG;RBP4;SFRP1;TGFBR2;CD36
208	GO:0016049	0.000194273947817612	4.44917139361584	2.49842767295597	10	454	cell growth	CRYAB;DPYSL2;FHL1;NRG1;IGFBP6;KRT17;PPARG;SFRP1;TGFBR2;TGFBR3
209	GO:0071407	0.000198721084071912	4.89007499493277	2.03616352201258	9	370	cellular response to organic cyclic compound	RAPGEF3;GPD1;ANXA1;AQP1;PPARG;PTN;SFRP1;CAV1;KLF4
210	GO:0060485	0.000199161430230941	6.41153238546603	1.19968553459119	7	218	mesenchyme development	EDNRB;NRG1;HOXA5;MEOX1;SFRP1;TGFBR3;ACTG2
211	GO:0002376	0.000200480790568161	2.42403628117914	14.1761006289308	28	2576	immune system process	CDKN1C;TXNIP;COL17A1;DUSP6;EDNRB;EPAS1;FIGF;IL17B;GSN;ANXA1;NRG1;HOXA5;HOXA7;IGF1;KIT;MEOX1;PDK4;PPARG;PRNP;RBP4;CX3CL1;SFRP1;TGFBR2;TGFBR3;CAV1;KLF4;KL;CD36
212	GO:0043010	0.000200589549858793	5.50453403720891	1.60141509433962	8	291	camera-type eye development	CDKN1C;CRYAB;PFDN5;PTN;PTPRM;RBP4;TGFBR2;KLF4
213	GO:0006793	0.000201717379420202	2.34509936005389	16.5094339622642	31	3000	phosphorus metabolic process	CDKN1C;RAPGEF3;MGLL;CRYAB;DMD;DUSP6;EDNRB;ACSL1;PPP1R15A;AK5;GPD1;NRG1;IGF1;AQP1;KIT;LPL;PDK4;PRNP;NDRG2;PTPRM;CX3CL1;SFRP1;TGFBR2;TGFBR3;DGAT2;CAV1;CAV2;PPAP2B;KLF4;KL;CD36
214	GO:0019932	0.000216550635941646	6.32048286604361	1.21619496855346	7	221	second-messenger-mediated signaling	RAPGEF3;DMD;EDNRB;NRG1;IGF1;PRNP;CD36
215	GO:0032270	0.000216681019139419	2.84029764743284	7.79795597484277	19	1417	positive regulation of cellular protein metabolic process	RAPGEF3;DUSP6;EDNRB;ACSL1;PPP1R15A;GSN;NRG1;IGF1;KIT;KRT17;PPARG;CX3CL1;TGFBR2;CAV1;CAV2;PPAP2B;KLF4;KL;CD36
216	GO:0032269	0.000217287035074169	3.24454428754814	5.27201257861635	15	958	negative regulation of cellular protein metabolic process	CDKN1C;CRYAB;DMD;DUSP6;EDNRB;PPP1R15A;IGF1;AQP1;PRNP;NDRG2;SFRP1;CAV1;PPAP2B;PER2;KLF4
217	GO:0008219	0.00022391390471096	2.59236502820306	10.5715408805031	23	1921	cell death	TXNIP;CRYAB;DUSP6;EDNRB;PPP1R15A;GSN;ANXA1;NRG1;HOXA5;IGF1;AQP1;KIT;LIFR;PDK4;PPARG;PRNP;CX3CL1;CIDEC;SFRP1;TGFBR2;CAV1;TSC22D1;KLF4
218	GO:0016265	0.00022391390471096	2.59236502820306	10.5715408805031	23	1921	death	TXNIP;CRYAB;DUSP6;EDNRB;PPP1R15A;GSN;ANXA1;NRG1;HOXA5;IGF1;AQP1;KIT;LIFR;PDK4;PPARG;PRNP;CX3CL1;CIDEC;SFRP1;TGFBR2;CAV1;TSC22D1;KLF4
219	GO:0001934	0.000227311043240908	3.23000611348858	5.2940251572327	15	962	positive regulation of protein phosphorylation	RAPGEF3;DUSP6;EDNRB;ACSL1;PPP1R15A;NRG1;IGF1;KIT;CX3CL1;TGFBR2;CAV1;CAV2;PPAP2B;KL;CD36
220	GO:0023014	0.000228683214331329	3.37347313803913	4.70518867924528	14	855	signal transduction by protein phosphorylation	CRYAB;DUSP6;NRG1;IGF1;KIT;NDRG2;CX3CL1;SFRP1;TGFBR2;CAV1;CAV2;KLF4;KL;CD36
221	GO:0055017	0.000236197002981408	14.7793554203291	0.302672955974843	4	55	cardiac muscle tissue growth	NRG1;RBP4;TGFBR2;TGFBR3
222	GO:0006915	0.000241354587347207	2.62685230418499	9.91666666666667	22	1802	apoptotic process	TXNIP;CRYAB;DUSP6;EDNRB;PPP1R15A;GSN;ANXA1;NRG1;HOXA5;IGF1;AQP1;LIFR;PDK4;PPARG;PRNP;CX3CL1;CIDEC;SFRP1;TGFBR2;CAV1;TSC22D1;KLF4
223	GO:0051093	0.000244035595350584	3.52220726783311	4.16037735849057	13	756	negative regulation of developmental process	RAPGEF3;EDNRB;HOXA5;HOXA7;ID4;IGF1;PPARG;PTPRM;RBP4;SFRP1;TGFBR2;CAV1;KLF4
224	GO:0010038	0.000246588034109117	5.33190295428289	1.65094339622642	8	300	response to metal ion	TXNIP;FOSB;GSN;AQP1;KRT14;PPARG;PRNP;CAV1
225	GO:0042246	0.000253302265403462	14.4942528735632	0.308176100628931	4	56	tissue regeneration	GSN;ANXA1;IGF1;TGFBR2
226	GO:0051716	0.00026111590534412	2.13145693756675	38.0872641509434	55	6921	cellular response to stimulus	CDKN1C;RAPGEF3;TXNIP;MGLL;ADH1B;CRYAB;DMD;DPYSL2;DUSP6;EDNRB;EPAS1;ALDH1A1;ACSL1;FIGF;MRAS;FOSB;PPP1R15A;GABRE;IL17B;GPD1;GSN;ANXA1;NRG1;IGF1;IGFBP6;AQP1;ITGA7;KIT;KRT17;LIFR;LPL;MAOA;MFAP4;PDK4;PFDN5;PPARG;PRNP;NDRG2;PTN;PTPRM;RBP4;CX3CL1;SFRP1;DST;TGFBR2;TGFBR3;TSPAN7;DGAT2;CAV1;CAV2;PPAP2B;BOC;KLF4;KL;CD36
227	GO:0009314	0.0002653777124043	4.27101704879483	2.59748427672956	10	472	response to radiation	CRYAB;ANXA1;AQP1;KIT;KRT14;LPL;MFAP4;RBP4;SFRP1;CAV1
228	GO:0030198	0.000266731064692828	4.69061364815776	2.1187106918239	9	385	extracellular matrix organization	COL17A1;DMD;DPT;GSN;ITGA7;LAMB3;MFAP4;DST;VWF
229	GO:0017015	0.000270584467763757	9.59948320413437	0.572327044025157	5	104	regulation of transforming growth factor beta receptor signaling pathway	CDKN1C;PPP1R15A;TGFBR2;TGFBR3;CAV2
230	GO:1903844	0.000270584467763757	9.59948320413437	0.572327044025157	5	104	regulation of cellular response to transforming growth factor beta stimulus	CDKN1C;PPP1R15A;TGFBR2;TGFBR3;CAV2
231	GO:0043062	0.000271878468115443	4.67788057190917	2.12421383647799	9	386	extracellular structure organization	COL17A1;DMD;DPT;GSN;ITGA7;LAMB3;MFAP4;DST;VWF
232	GO:0071560	0.000291106723397912	6.00740740740741	1.27672955974843	7	232	cellular response to transforming growth factor beta stimulus	CDKN1C;PPP1R15A;SFRP1;TGFBR2;TGFBR3;CAV1;CAV2
233	GO:0042542	0.000295619323555348	9.40824314989639	0.583333333333333	5	106	response to hydrogen peroxide	TXNIP;CRYAB;ANXA1;AQP1;KLF4
234	GO:0036155	0.000296324287150336	123.161048689139	0.0275157232704403	2	5	acylglycerol acyl-chain remodeling	MGLL;DGAT2
235	GO:0044854	0.000296324287150336	123.161048689139	0.0275157232704403	2	5	plasma membrane raft assembly	CAV1;CAV2
236	GO:0044857	0.000296324287150336	123.161048689139	0.0275157232704403	2	5	plasma membrane raft organization	CAV1;CAV2
237	GO:0034695	0.000300103963745359	26.6623376623377	0.132075471698113	3	24	response to prostaglandin E	PPARG;SFRP1;TGFBR3
238	GO:0042506	0.000300103963745359	26.6623376623377	0.132075471698113	3	24	tyrosine phosphorylation of Stat5 protein	IGF1;KIT;CAV1
239	GO:0042572	0.000300103963745359	26.6623376623377	0.132075471698113	3	24	retinol metabolic process	ALDH1A1;RBP4;DGAT2
240	GO:0060343	0.000300103963745359	26.6623376623377	0.132075471698113	3	24	trabecula formation	RBP4;SFRP1;TGFBR3
241	GO:0061384	0.000300103963745359	26.6623376623377	0.132075471698113	3	24	heart trabecula morphogenesis	NRG1;RBP4;TGFBR3
242	GO:0010604	0.000306702525294712	2.32630678555945	15.309748427673	29	2782	positive regulation of macromolecule metabolic process	CDKN1C;RAPGEF3;DUSP6;EDNRB;EPAS1;ACSL1;FOSB;PPP1R15A;GSN;NRG1;HOXA5;HOXA7;ID4;IGF1;KIT;KRT17;ABLIM1;MEOX1;PPARG;CX3CL1;SFRP1;TGFBR2;ACTG2;CAV1;CAV2;PPAP2B;KLF4;KL;CD36
243	GO:0071229	0.000308149873631929	7.18455882352941	0.913522012578616	6	166	cellular response to acid chemical	AQP1;PDK4;PPARG;SFRP1;DGAT2;KLF4
244	GO:0016043	0.000310961012081502	2.10401750198886	32.5511006289308	49	5915	cellular component organization	RAPGEF3;WASF3;CNN1;COL17A1;CRYAB;DMD;DPT;DPYSL2;DUSP6;EPAS1;FHL1;MRAS;CEP68;GPX3;GSN;ANXA1;NRG1;IGF1;IGFBP6;AQP1;AQP7;ITGA7;KIT;KRT5;KRT14;KRT17;LAMB3;LIFR;ABLIM1;LPL;MFAP4;PPARG;PRNP;PTN;PTPRM;RPL11;RPL26;CIDEC;SFRP1;DST;TGFBR3;TNS1;VWF;CAV1;CAV2;PER2;BOC;KL;CD36
245	GO:0071559	0.000314666069117953	5.92726608187134	1.29323899371069	7	235	response to transforming growth factor beta	CDKN1C;PPP1R15A;SFRP1;TGFBR2;TGFBR3;CAV1;CAV2
246	GO:0072593	0.0003228511204686	5.90101892285298	1.29874213836478	7	236	reactive oxygen species metabolic process	CRYAB;GPX3;PDK4;TGFBR2;CAV1;KLF4;CD36
247	GO:0071295	0.000339672188039606	25.4488636363636	0.137578616352201	3	25	cellular response to vitamin	PPARG;PTN;SFRP1
248	GO:0048598	0.000360097379553187	3.80185104529617	3.21933962264151	11	585	embryonic morphogenesis	CDKN1C;DUSP6;HOXA5;HOXA7;ITGA7;LAMB3;RBP4;SFRP1;TGFBR2;PPAP2B;KLF4
249	GO:0010562	0.00037247592341686	2.96156862745098	6.1690251572327	16	1121	positive regulation of phosphorus metabolic process	RAPGEF3;DUSP6;EDNRB;ACSL1;PPP1R15A;GPD1;NRG1;IGF1;KIT;CX3CL1;TGFBR2;CAV1;CAV2;PPAP2B;KL;CD36
250	GO:0045937	0.00037247592341686	2.96156862745098	6.1690251572327	16	1121	positive regulation of phosphate metabolic process	RAPGEF3;DUSP6;EDNRB;ACSL1;PPP1R15A;GPD1;NRG1;IGF1;KIT;CX3CL1;TGFBR2;CAV1;CAV2;PPAP2B;KL;CD36
251	GO:0019432	0.000375170625044511	12.9900911613159	0.341194968553459	4	62	triglyceride biosynthetic process	ACSL1;GPD1;LPL;DGAT2
252	GO:0033173	0.000382451899298268	24.3409090909091	0.143081761006289	3	26	calcineurin-NFAT signaling cascade	NRG1;IGF1;PRNP
253	GO:0040012	0.000389481601052696	3.53242970762854	3.79716981132075	12	690	regulation of locomotion	FIGF;GSN;HOXA7;IGF1;KIT;PTPRM;CX3CL1;SFRP1;TGFBR2;CAV1;PPAP2B;KLF4
254	GO:0048863	0.000394681547582067	5.69901547116737	1.34276729559748	7	244	stem cell differentiation	EDNRB;NRG1;HOXA7;KIT;MEOX1;SFRP1;TGFBR3
255	GO:0031644	0.000398932235954801	12.7691408533022	0.346698113207547	4	63	regulation of neurological system process	WASF3;MGLL;EDNRB;NRG1
256	GO:1901655	0.000398932235954801	12.7691408533022	0.346698113207547	4	63	cellular response to ketone	AQP1;PPARG;SFRP1;KLF4
257	GO:0030334	0.000403888401081596	3.74770189003436	3.26336477987421	11	593	regulation of cell migration	FIGF;GSN;HOXA7;IGF1;KIT;PTPRM;CX3CL1;SFRP1;TGFBR2;PPAP2B;KLF4
258	GO:0046460	0.000423750158870774	12.5555555555556	0.352201257861635	4	64	neutral lipid biosynthetic process	ACSL1;GPD1;LPL;DGAT2
259	GO:0046463	0.000423750158870774	12.5555555555556	0.352201257861635	4	64	acylglycerol biosynthetic process	ACSL1;GPD1;LPL;DGAT2
260	GO:0071280	0.000442893301829116	92.3651685393258	0.0330188679245283	2	6	cellular response to copper ion	AQP1;PRNP
261	GO:0016337	0.000454629099384941	3.46835443037975	3.86320754716981	12	702	single organismal cell-cell adhesion	CSRP1;GSN;ANXA1;IGF1;ITGA7;KIT;PRNP;CX3CL1;TGFBR2;CAV1;PPAP2B;KLF4
262	GO:0009968	0.000461170942721669	3.00670234322232	5.65723270440252	15	1028	negative regulation of signal transduction	DUSP6;PPP1R15A;NRG1;IGF1;PFDN5;PPARG;PRNP;NDRG2;CX3CL1;SFRP1;TGFBR2;TGFBR3;CAV1;CAV2;KLF4
263	GO:0010876	0.000466395864663293	4.82616179001721	1.81603773584906	8	330	lipid localization	ACSL1;ANXA1;LPL;PPARG;RBP4;DGAT2;CAV1;CD36
264	GO:0010743	0.000478069665201589	22.3909090909091	0.154088050314465	3	28	regulation of macrophage derived foam cell differentiation	LPL;PPARG;CD36
265	GO:0051247	0.00048835672983764	2.64472557342866	8.31525157232704	19	1511	positive regulation of protein metabolic process	RAPGEF3;DUSP6;EDNRB;ACSL1;PPP1R15A;GSN;NRG1;IGF1;KIT;KRT17;PPARG;CX3CL1;TGFBR2;CAV1;CAV2;PPAP2B;KLF4;KL;CD36
266	GO:0050878	0.000490520876261943	3.43714535137495	3.89622641509434	12	708	regulation of body fluid levels	CDO1;RAPGEF3;MGLL;CSRP1;EDNRB;FIGF;IGF1;AQP1;CX3CL1;VWF;CAV1;CD36
267	GO:0001654	0.000515085866316332	4.75089348218562	1.8435534591195	8	335	eye development	CDKN1C;CRYAB;PFDN5;PTN;PTPRM;RBP4;TGFBR2;KLF4
268	GO:0045444	0.000517838000268769	6.48773678963111	1.00707547169811	6	183	fat cell differentiation	ID4;LAMB3;PPARG;SFRP1;PER2;KLF4
269	GO:0061041	0.000523398753226315	8.25581395348837	0.660377358490566	5	120	regulation of wound healing	GSN;TGFBR2;CAV1;PPAP2B;CD36
270	GO:0043086	0.000524934062132332	3.23387096774194	4.50707547169811	13	819	negative regulation of catalytic activity	CDKN1C;TXNIP;CRYAB;DUSP6;EDNRB;PPP1R15A;ANXA1;AQP1;PPARG;PTN;SFRP1;CAV1;KLF4
271	GO:1901652	0.000526174488157932	3.62487520798669	3.36792452830189	11	612	response to peptide	CDO1;DUSP6;ANXA1;NRG1;KIT;PDK4;PPARG;CAV1;CAV2;KLF4;KL
272	GO:0006911	0.000531114719068243	21.5284090909091	0.159591194968553	3	29	phagocytosis, engulfment	GSN;PPARG;CD36
273	GO:0060043	0.000531114719068243	21.5284090909091	0.159591194968553	3	29	regulation of cardiac muscle cell proliferation	NRG1;RBP4;TGFBR2
274	GO:0032940	0.000540726764422463	3.07881431545554	5.12342767295597	14	931	secretion by cell	RAPGEF3;CBLN4;DPYSL2;FIGF;ANXA1;IGF1;KIT;MAOA;RBP4;CX3CL1;SFRP1;VWF;PER2;CD36
275	GO:0071840	0.00054509454687236	2.03524143302181	33.2444968553459	49	6041	cellular component organization or biogenesis	RAPGEF3;WASF3;CNN1;COL17A1;CRYAB;DMD;DPT;DPYSL2;DUSP6;EPAS1;FHL1;MRAS;CEP68;GPX3;GSN;ANXA1;NRG1;IGF1;IGFBP6;AQP1;AQP7;ITGA7;KIT;KRT5;KRT14;KRT17;LAMB3;LIFR;ABLIM1;LPL;MFAP4;PPARG;PRNP;PTN;PTPRM;RPL11;RPL26;CIDEC;SFRP1;DST;TGFBR3;TNS1;VWF;CAV1;CAV2;PER2;BOC;KL;CD36
276	GO:0006954	0.000555527408161015	3.6	3.38993710691824	11	616	inflammatory response	CDO1;MGLL;EDNRB;IL17B;ANXA1;KIT;PPARG;CX3CL1;AOC3;KLF4;KL
277	GO:0000165	0.00057516728365159	3.20045045045045	4.55110062893082	13	827	MAPK cascade	CRYAB;DUSP6;NRG1;IGF1;KIT;NDRG2;CX3CL1;SFRP1;CAV1;CAV2;KLF4;KL;CD36
278	GO:0030097	0.000576579721134809	3.37133777293746	3.96776729559748	12	721	hemopoiesis	CDKN1C;EPAS1;ANXA1;HOXA5;HOXA7;KIT;MEOX1;PPARG;SFRP1;TGFBR2;TGFBR3;KLF4
279	GO:0030324	0.000580372341280007	6.34280142996425	1.02908805031447	6	187	lung development	EPAS1;HOXA5;IGF1;PTN;RBP4;TGFBR2
280	GO:0044092	0.00060454730749588	2.92351973684211	5.80581761006289	15	1055	negative regulation of molecular function	CDKN1C;TXNIP;CRYAB;DUSP6;EDNRB;PPP1R15A;ANXA1;AQP1;PPARG;PRNP;PTN;SFRP1;CAV1;PER2;KLF4
281	GO:0010886	0.000617829139965871	73.8876404494382	0.0385220125786164	2	7	positive regulation of cholesterol storage	LPL;CD36
282	GO:0034201	0.000617829139965871	73.8876404494382	0.0385220125786164	2	7	response to oleic acid	ACSL1;DGAT2
283	GO:0042045	0.000617829139965871	73.8876404494382	0.0385220125786164	2	7	epithelial fluid transport	EDNRB;AQP1
284	GO:0044539	0.000617829139965871	73.8876404494382	0.0385220125786164	2	7	long-chain fatty acid import	ACSL1;CD36
285	GO:0055098	0.000617829139965871	73.8876404494382	0.0385220125786164	2	7	response to low-density lipoprotein particle	PPARG;CD36
286	GO:0060526	0.000617829139965871	73.8876404494382	0.0385220125786164	2	7	prostate glandular acinus morphogenesis	IGF1;SFRP1
287	GO:0060527	0.000617829139965871	73.8876404494382	0.0385220125786164	2	7	prostate epithelial cord arborization involved in prostate glandular acinus morphogenesis	IGF1;SFRP1
288	GO:0045892	0.0006244431445402	2.8136439459304	6.46619496855346	16	1175	negative regulation of transcription, DNA-templated	CDKN1C;TXNIP;EDNRB;FOSB;PPP1R15A;NRG1;HOXA7;ID4;PFDN5;PPARG;PRNP;SFRP1;CAV1;PER2;KLF4;CD36
289	GO:0002262	0.000630399157917791	7.9093992248062	0.687893081761006	5	125	myeloid cell homeostasis	EPAS1;ANXA1;HOXA5;KIT;TGFBR3
290	GO:0071248	0.000630399157917791	7.9093992248062	0.687893081761006	5	125	cellular response to metal ion	FOSB;GSN;AQP1;PPARG;PRNP
291	GO:0010742	0.000648180069558626	19.9882305194805	0.17059748427673	3	31	macrophage derived foam cell differentiation	LPL;PPARG;CD36
292	GO:0090077	0.000648180069558626	19.9882305194805	0.17059748427673	3	31	foam cell differentiation	LPL;PPARG;CD36
293	GO:0030323	0.000648628304433799	6.20413354531002	1.05110062893082	6	191	respiratory tube development	EPAS1;HOXA5;IGF1;PTN;RBP4;TGFBR2
294	GO:2000145	0.000651948788720279	3.5273095623987	3.4559748427673	11	628	regulation of cell motility	FIGF;GSN;HOXA7;IGF1;KIT;PTPRM;CX3CL1;SFRP1;TGFBR2;PPAP2B;KLF4
295	GO:0000122	0.000683178748747574	3.30311465938337	4.04481132075472	12	735	negative regulation of transcription from RNA polymerase II promoter	CDKN1C;TXNIP;EDNRB;FOSB;PPP1R15A;HOXA7;ID4;PPARG;CAV1;PER2;KLF4;CD36
296	GO:0044700	0.000687731743124012	2.00664351086118	33.5416666666667	49	6095	single organism signaling	CDKN1C;RAPGEF3;TXNIP;MGLL;CRYAB;DMD;DPYSL2;DUSP6;EDNRB;EPAS1;ACSL1;FIGF;MRAS;PPP1R15A;GABRE;IL17B;GSN;ANXA1;NRG1;HOXA5;IGF1;IGFBP6;ITGA7;KIT;KRT17;LIFR;LPL;MAOA;PDK4;PFDN5;PPARG;PRNP;NDRG2;PTN;PTPRM;RBP4;CX3CL1;SFRP1;DST;TGFBR2;TGFBR3;TSPAN7;CAV1;CAV2;PPAP2B;PER2;KLF4;KL;CD36
297	GO:0030512	0.000699083711558923	10.911877394636	0.401729559748428	4	73	negative regulation of transforming growth factor beta receptor signaling pathway	PPP1R15A;TGFBR2;TGFBR3;CAV2
298	GO:1903845	0.000699083711558923	10.911877394636	0.401729559748428	4	73	negative regulation of cellular response to transforming growth factor beta stimulus	PPP1R15A;TGFBR2;TGFBR3;CAV2
299	GO:0023052	0.000702523316756604	2.0040213738776	33.5691823899371	49	6100	signaling	CDKN1C;RAPGEF3;TXNIP;MGLL;CRYAB;DMD;DPYSL2;DUSP6;EDNRB;EPAS1;ACSL1;FIGF;MRAS;PPP1R15A;GABRE;IL17B;GSN;ANXA1;NRG1;HOXA5;IGF1;IGFBP6;ITGA7;KIT;KRT17;LIFR;LPL;MAOA;PDK4;PFDN5;PPARG;PRNP;NDRG2;PTN;PTPRM;RBP4;CX3CL1;SFRP1;DST;TGFBR2;TGFBR3;TSPAN7;CAV1;CAV2;PPAP2B;PER2;KLF4;KL;CD36
300	GO:0034694	0.000712395778196284	19.2978056426332	0.176100628930818	3	32	response to prostaglandin	PPARG;SFRP1;TGFBR3
301	GO:0044699	0.00072132412607992	3.33151820139202	73.7366352201258	85	13399	single-organism process	CDKN1C;CDO1;RAPGEF3;TXNIP;WASF3;MGLL;ADH1B;CNN1;TSHZ2;COL17A1;CBLN4;CRYAB;CSRP1;DMD;DPT;DPYSL2;DUSP6;EDNRB;EPAS1;ALDH1A1;ACSL1;FHL1;FIGF;MRAS;CEP68;PPP1R15A;GABRE;AK5;IL17B;GPD1;GPX3;GSN;ANXA1;NRG1;HOXA5;HOXA7;ID4;IGF1;IGFBP6;AQP1;AQP7;ITGA7;KIT;KRT5;KRT14;KRT17;LAMB3;LIFR;ABLIM1;LPL;MAOA;MEOX1;MFAP4;PDK4;PFDN5;PPARG;PRNP;NDRG2;PTN;PTPRM;PYGM;RBP4;RPL11;RPL26;CX3CL1;CIDEC;SFRP1;DST;TGFBR2;TGFBR3;…
302	GO:0048015	0.000722957848929512	6.07133520074697	1.07311320754717	6	195	phosphatidylinositol-mediated signaling	GSN;NRG1;IGF1;KIT;KLF4;KL
303	GO:0022612	0.000727184520725135	7.65238184546137	0.709905660377358	5	129	gland morphogenesis	IGF1;PTN;SFRP1;TGFBR2;CAV1
304	GO:0046620	0.00073594851151072	10.7553366174056	0.407232704402516	4	74	regulation of organ growth	DUSP6;NRG1;RBP4;TGFBR2
305	GO:0048638	0.0007526315788755	5.08805031446541	1.49685534591195	7	272	regulation of developmental growth	DPYSL2;DUSP6;NRG1;IGF1;RBP4;SFRP1;TGFBR2
306	GO:0006631	0.000752856580461055	4.47151140585396	1.95361635220126	8	355	fatty acid metabolic process	MGLL;ACSL1;ANXA1;LPL;PDK4;PPARG;CAV1;PER2
307	GO:0015908	0.000774167920222883	10.6032054395338	0.412735849056604	4	75	fatty acid transport	ACSL1;ANXA1;PPARG;CD36
308	GO:0035019	0.000774167920222883	10.6032054395338	0.412735849056604	4	75	somatic stem cell population maintenance	EPAS1;KIT;SFRP1;KLF4
309	GO:0001937	0.00078052730658509	18.6534090909091	0.181603773584906	3	33	negative regulation of endothelial cell proliferation	PTPRM;CAV1;CAV2
310	GO:0043403	0.00078052730658509	18.6534090909091	0.181603773584906	3	33	skeletal muscle tissue regeneration	ANXA1;IGF1;TGFBR2
311	GO:0048017	0.000782908068062817	5.97536764705882	1.08962264150943	6	198	inositol lipid-mediated signaling	GSN;NRG1;IGF1;KIT;KLF4;KL
312	GO:0001558	0.000795125446777339	4.43235800344234	1.97012578616352	8	358	regulation of cell growth	CRYAB;DPYSL2;FHL1;NRG1;IGFBP6;KRT17;PPARG;SFRP1
313	GO:0090066	0.000797508884069124	4.00172231790655	2.46540880503145	9	448	regulation of anatomical structure size	DPYSL2;EDNRB;GSN;AQP1;AQP7;PTPRM;CX3CL1;CAV1;PER2
314	GO:0098602	0.000805907369153963	3.23748346873229	4.12185534591195	12	749	single organism cell adhesion	CSRP1;GSN;ANXA1;IGF1;ITGA7;KIT;PRNP;CX3CL1;TGFBR2;CAV1;PPAP2B;KLF4
315	GO:0036295	0.000820822023713405	61.5692883895131	0.0440251572327044	2	8	cellular response to increased oxygen levels	PPARG;CAV1
316	GO:0060463	0.000820822023713405	61.5692883895131	0.0440251572327044	2	8	lung lobe morphogenesis	IGF1;TGFBR2
317	GO:0071455	0.000820822023713405	61.5692883895131	0.0440251572327044	2	8	cellular response to hyperoxia	PPARG;CAV1
318	GO:0007154	0.000822100077561928	1.98414244525832	34.7248427672956	50	6310	cell communication	CDKN1C;RAPGEF3;TXNIP;MGLL;CRYAB;DMD;DPYSL2;DUSP6;EDNRB;EPAS1;ACSL1;FIGF;MRAS;PPP1R15A;GABRE;IL17B;GSN;ANXA1;NRG1;HOXA5;IGF1;IGFBP6;ITGA7;KIT;KRT17;LIFR;LPL;MAOA;PDK4;PFDN5;PPARG;PRNP;NDRG2;PTN;PTPRM;RBP4;CX3CL1;SFRP1;DST;TGFBR2;TGFBR3;TSPAN7;CAV1;CAV2;PPAP2B;PER2;BOC;KLF4;KL;CD36
319	GO:0007165	0.00082421751280217	1.98986243007028	30.9661949685535	46	5627	signal transduction	CDKN1C;RAPGEF3;TXNIP;MGLL;CRYAB;DMD;DPYSL2;DUSP6;EDNRB;EPAS1;ACSL1;FIGF;MRAS;PPP1R15A;GABRE;IL17B;GSN;ANXA1;NRG1;IGF1;IGFBP6;ITGA7;KIT;KRT17;LIFR;LPL;PDK4;PFDN5;PPARG;PRNP;NDRG2;PTN;PTPRM;RBP4;CX3CL1;SFRP1;DST;TGFBR2;TGFBR3;TSPAN7;CAV1;CAV2;PPAP2B;KLF4;KL;CD36
320	GO:1903507	0.000841653207283661	2.72984340044743	6.64779874213836	16	1208	negative regulation of nucleic acid-templated transcription	CDKN1C;TXNIP;EDNRB;FOSB;PPP1R15A;NRG1;HOXA7;ID4;PFDN5;PPARG;PRNP;SFRP1;CAV1;PER2;KLF4;CD36
321	GO:0014003	0.000852667676509178	18.0505865102639	0.187106918238994	3	34	oligodendrocyte development	WASF3;GSN;ID4
322	GO:0098609	0.000911104398414873	3.03524143302181	4.78223270440252	13	869	cell-cell adhesion	CSRP1;GSN;ANXA1;IGF1;ITGA7;KIT;PRNP;PTPRM;CX3CL1;TGFBR2;CAV1;PPAP2B;KLF4
323	GO:0048534	0.000925356000344502	3.1831809501276	4.18789308176101	12	761	hematopoietic or lymphoid organ development	CDKN1C;EPAS1;ANXA1;HOXA5;HOXA7;KIT;MEOX1;PPARG;SFRP1;TGFBR2;TGFBR3;KLF4
324	GO:0055021	0.000928908073668906	17.4854403409091	0.192610062893082	3	35	regulation of cardiac muscle tissue growth	NRG1;RBP4;TGFBR2
325	GO:0051050	0.000930541109153919	3.02777777777778	4.79323899371069	13	871	positive regulation of transport	RAPGEF3;DMD;DPYSL2;EDNRB;FHL1;ANXA1;NRG1;IGF1;AQP1;PPARG;RBP4;CAV1;CD36
326	GO:0050880	0.000953614146480318	7.18507751937984	0.753930817610063	5	137	regulation of blood vessel size	EDNRB;PTPRM;CX3CL1;CAV1;PER2
327	GO:0043408	0.000957430406397377	3.16987611096149	4.20440251572327	12	764	regulation of MAPK cascade	DUSP6;NRG1;IGF1;KIT;NDRG2;CX3CL1;SFRP1;CAV1;CAV2;KLF4;KL;CD36
328	GO:0060284	0.000957430406397377	3.16987611096149	4.20440251572327	12	764	regulation of cell development	DMD;DPYSL2;EDNRB;ID4;IGF1;KIT;PPARG;PTN;CX3CL1;SFRP1;CAV1;PER2
329	GO:1902679	0.000960037002348764	2.69326705330019	6.73034591194969	16	1223	negative regulation of RNA biosynthetic process	CDKN1C;TXNIP;EDNRB;FOSB;PPP1R15A;NRG1;HOXA7;ID4;PFDN5;PPARG;PRNP;SFRP1;CAV1;PER2;KLF4;CD36
330	GO:0022407	0.00098375251341579	4.28223390800772	2.03616352201258	8	370	regulation of cell-cell adhesion	GSN;IGF1;PRNP;CX3CL1;TGFBR2;CAV1;PPAP2B;KLF4
331	GO:0035150	0.000985221089077417	7.13061724077636	0.759433962264151	5	138	regulation of tube size	EDNRB;PTPRM;CX3CL1;CAV1;PER2
332	GO:0042310	0.00098654575620505	9.90260133091349	0.440251572327044	4	80	vasoconstriction	EDNRB;CX3CL1;CAV1;PER2
333	GO:0051046	0.000991766170606842	3.34125	3.6375786163522	11	661	regulation of secretion	RAPGEF3;DPYSL2;EDNRB;ANXA1;NRG1;IGF1;AQP1;RBP4;CX3CL1;SFRP1;PER2
334	GO:0048016	0.00100933786828263	16.9545454545455	0.19811320754717	3	36	inositol phosphate-mediated signaling	NRG1;IGF1;PRNP
335	GO:0060044	0.00105156466068794	52.7704654895666	0.0495283018867925	2	9	negative regulation of cardiac muscle cell proliferation	RBP4;TGFBR2
336	GO:0060462	0.00105156466068794	52.7704654895666	0.0495283018867925	2	9	lung lobe development	IGF1;TGFBR2
337	GO:0045445	0.00108194151882707	9.64750957854406	0.45125786163522	4	82	myoblast differentiation	EPAS1;NRG1;IGF1;BOC
338	GO:0048145	0.00108194151882707	9.64750957854406	0.45125786163522	4	82	regulation of fibroblast proliferation	IGF1;AQP1;PPARG;SFRP1
339	GO:0010212	0.0010847256837507	6.97204172366621	0.775943396226415	5	141	response to ionizing radiation	CRYAB;ANXA1;KRT14;SFRP1;CAV1
340	GO:0048565	0.0010847256837507	6.97204172366621	0.775943396226415	5	141	digestive tract development	EDNRB;HOXA5;KIT;SFRP1;TGFBR2
341	GO:0010324	0.00109404463550404	16.4548796791444	0.203616352201258	3	37	membrane invagination	GSN;PPARG;CD36
342	GO:0023051	0.00111145762647869	2.13911472448058	15.7224842767296	28	2857	regulation of signaling	CDKN1C;RAPGEF3;MGLL;DUSP6;FIGF;PPP1R15A;GSN;NRG1;IGF1;IGFBP6;KIT;PFDN5;PPARG;PRNP;NDRG2;PTN;RBP4;CX3CL1;SFRP1;TGFBR2;TGFBR3;CAV1;CAV2;PPAP2B;PER2;KLF4;KL;CD36
343	GO:1903036	0.00115508344009892	6.87015503875969	0.786949685534591	5	143	positive regulation of response to wounding	IL17B;CX3CL1;TGFBR2;PPAP2B;CD36
344	GO:0030811	0.00118311417565663	15.9837662337662	0.209119496855346	3	38	regulation of nucleotide catabolic process	RAPGEF3;GPD1;IGF1
345	GO:0031670	0.00118311417565663	15.9837662337662	0.209119496855346	3	38	cellular response to nutrient	PPARG;PTN;SFRP1
346	GO:0032570	0.00118311417565663	15.9837662337662	0.209119496855346	3	38	response to progesterone	TXNIP;FOSB;CAV1
347	GO:0019217	0.00118363592554225	9.4051724137931	0.462264150943396	4	84	regulation of fatty acid metabolic process	ANXA1;PDK4;PPARG;CAV1
348	GO:0048144	0.00118363592554225	9.4051724137931	0.462264150943396	4	84	fibroblast proliferation	IGF1;AQP1;PPARG;SFRP1
349	GO:0065007	0.00119504121194068	2.24655932355851	61.5911949685535	75	11192	biological regulation	CDKN1C;CDO1;RAPGEF3;TXNIP;WASF3;MGLL;CNN1;TSHZ2;COL17A1;CRYAB;CSRP1;DMD;DPT;DPYSL2;DUSP6;EDNRB;EPAS1;ALDH1A1;ACSL1;FHL1;FIGF;MRAS;FOSB;PPP1R15A;GABRE;IL17B;GPD1;GSN;ANXA1;NRG1;HOXA5;HOXA7;ID4;IGF1;IGFBP6;AQP1;AQP7;ITGA7;KIT;KRT17;LIFR;ABLIM1;LPL;MAOA;MEOX1;MFAP4;PDK4;PFDN5;PPARG;LARP6;PRNP;NDRG2;PTN;PTPRM;PYGM;RBP4;CX3CL1;CIDEC;SFRP1;DST;TGFBR2;TGFBR3;TSPAN7;ACTG2;VWF;DGAT2;CAV1;CAV2;PPAP2B;TSC22…
350	GO:0032787	0.00122440241324308	3.46990057904512	3.16430817610063	10	575	monocarboxylic acid metabolic process	MGLL;ACSL1;GPD1;ANXA1;IGF1;LPL;PDK4;PPARG;CAV1;PER2
351	GO:0071241	0.00122876949904529	6.77117940199336	0.797955974842767	5	145	cellular response to inorganic substance	FOSB;GSN;AQP1;PPARG;PRNP
352	GO:0001523	0.00123691387716218	9.28849155669079	0.467767295597484	4	85	retinoid metabolic process	ALDH1A1;LPL;RBP4;DGAT2
353	GO:0060541	0.00125697179820033	5.43094507945358	1.19418238993711	6	217	respiratory system development	EPAS1;HOXA5;IGF1;PTN;RBP4;TGFBR2
354	GO:0009893	0.00126042872894081	2.04744187877714	19.1289308176101	32	3476	positive regulation of metabolic process	CDKN1C;RAPGEF3;DUSP6;EDNRB;EPAS1;ALDH1A1;ACSL1;FOSB;PPP1R15A;GPD1;GSN;ANXA1;NRG1;HOXA5;HOXA7;ID4;IGF1;KIT;KRT17;ABLIM1;MEOX1;PPARG;CX3CL1;SFRP1;TGFBR2;ACTG2;CAV1;CAV2;PPAP2B;KLF4;KL;CD36
355	GO:0043434	0.00127308502073228	3.45092157885585	3.18081761006289	10	578	response to peptide hormone	CDO1;DUSP6;ANXA1;NRG1;KIT;PDK4;PPARG;CAV1;CAV2;KL
356	GO:0010883	0.00127663053428654	15.5388257575758	0.214622641509434	3	39	regulation of lipid storage	LPL;PPARG;CD36
357	GO:0031589	0.00130472512913494	4.60987442922374	1.64544025157233	7	299	cell-substrate adhesion	COL17A1;HOXA7;ITGA7;PTN;SFRP1;VWF;CD36
358	GO:0023057	0.00130753871788186	2.69285747762103	6.2625786163522	15	1138	negative regulation of signaling	DUSP6;PPP1R15A;NRG1;IGF1;PFDN5;PPARG;PRNP;NDRG2;CX3CL1;SFRP1;TGFBR2;TGFBR3;CAV1;CAV2;KLF4
359	GO:0001765	0.00130975222648396	46.1713483146067	0.0550314465408805	2	10	membrane raft assembly	CAV1;CAV2
360	GO:0008354	0.00130975222648396	46.1713483146067	0.0550314465408805	2	10	germ cell migration	KIT;PPAP2B
361	GO:0019755	0.00130975222648396	46.1713483146067	0.0550314465408805	2	10	one-carbon compound transport	AQP1;AQP7
362	GO:0060100	0.00130975222648396	46.1713483146067	0.0550314465408805	2	10	positive regulation of phagocytosis, engulfment	PPARG;CD36
363	GO:0060433	0.00130975222648396	46.1713483146067	0.0550314465408805	2	10	bronchus development	HOXA5;TGFBR2
364	GO:0070886	0.00130975222648396	46.1713483146067	0.0550314465408805	2	10	positive regulation of calcineurin-NFAT signaling cascade	NRG1;IGF1
365	GO:0015850	0.00131739102034577	5.37928748964374	1.20518867924528	6	219	organic hydroxy compound transport	AQP1;AQP7;PPARG;RBP4;CAV1;CD36
366	GO:0051235	0.00131739102034577	5.37928748964374	1.20518867924528	6	219	maintenance of location	GSN;LPL;PPARG;DGAT2;CAV1;CD36
367	GO:0051253	0.00134753271738821	2.60003207698476	6.95047169811321	16	1263	negative regulation of RNA metabolic process	CDKN1C;TXNIP;EDNRB;FOSB;PPP1R15A;NRG1;HOXA7;ID4;PFDN5;PPARG;PRNP;SFRP1;CAV1;PER2;KLF4;CD36
368	GO:0002576	0.00134846860287891	9.06356460324055	0.47877358490566	4	87	platelet degranulation	FIGF;IGF1;VWF;CD36
369	GO:0033273	0.00134846860287891	9.06356460324055	0.47877358490566	4	87	response to vitamin	GSN;PPARG;PTN;SFRP1
370	GO:0045104	0.00137467602203546	15.1179361179361	0.220125786163522	3	40	intermediate filament cytoskeleton organization	KRT14;KRT17;DST
371	GO:0006006	0.00138000900018335	5.32859097127223	1.21619496855346	6	221	glucose metabolic process	GPD1;IGF1;PDK4;PYGM;RBP4;PER2
372	GO:0070372	0.00138000900018335	5.32859097127223	1.21619496855346	6	221	regulation of ERK1 and ERK2 cascade	DUSP6;IGF1;NDRG2;CX3CL1;CAV1;KLF4
373	GO:0051384	0.00138651168761492	6.58147609819121	0.819968553459119	5	149	response to glucocorticoid	CDO1;FOSB;ANXA1;AQP1;CAV1
374	GO:2000377	0.00138651168761492	6.58147609819121	0.819968553459119	5	149	regulation of reactive oxygen species metabolic process	CRYAB;TGFBR2;CAV1;KLF4;CD36
375	GO:0010646	0.00144418653090462	2.09601050476963	15.9866352201258	28	2905	regulation of cell communication	CDKN1C;RAPGEF3;MGLL;DUSP6;FIGF;PPP1R15A;GSN;NRG1;IGF1;IGFBP6;KIT;PFDN5;PPARG;PRNP;NDRG2;PTN;RBP4;CX3CL1;SFRP1;TGFBR2;TGFBR3;CAV1;CAV2;PPAP2B;PER2;KLF4;KL;CD36
376	GO:0010648	0.0014515582655229	2.66230002318572	6.32861635220126	15	1150	negative regulation of cell communication	DUSP6;PPP1R15A;NRG1;IGF1;PFDN5;PPARG;PRNP;NDRG2;CX3CL1;SFRP1;TGFBR2;TGFBR3;CAV1;CAV2;KLF4
377	GO:0045103	0.00147733123433472	14.7191985645933	0.22562893081761	3	41	intermediate filament-based process	KRT14;KRT17;DST
378	GO:0002520	0.00149770266056267	2.99813239261258	4.43003144654088	12	805	immune system development	CDKN1C;EPAS1;ANXA1;HOXA5;HOXA7;KIT;MEOX1;PPARG;SFRP1;TGFBR2;TGFBR3;KLF4
379	GO:0050679	0.00151427476982986	6.44597373833254	0.836477987421384	5	152	positive regulation of epithelial cell proliferation	IGF1;PTN;SFRP1;CAV1;CAV2
380	GO:0016101	0.00152870877212516	8.7457898957498	0.495283018867925	4	90	diterpenoid metabolic process	ALDH1A1;LPL;RBP4;DGAT2
381	GO:0031401	0.00154159620383419	2.644771407503	6.36713836477987	15	1157	positive regulation of protein modification process	RAPGEF3;DUSP6;EDNRB;ACSL1;PPP1R15A;NRG1;IGF1;KIT;CX3CL1;TGFBR2;CAV1;CAV2;PPAP2B;KL;CD36
382	GO:0048469	0.00155872896976164	6.40202702702703	0.841981132075472	5	153	cell maturation	CDKN1C;EDNRB;EPAS1;HOXA5;PPARG
383	GO:0050767	0.00156024145150764	3.35299340436327	3.2688679245283	10	594	regulation of neurogenesis	DMD;DPYSL2;EDNRB;ID4;KIT;PPARG;PTN;CX3CL1;CAV1;PER2
384	GO:0002551	0.00159508234730295	41.0387016229713	0.0605345911949686	2	11	mast cell chemotaxis	FIGF;KIT
385	GO:0006069	0.00159508234730295	41.0387016229713	0.0605345911949686	2	11	ethanol oxidation	ADH1B;ALDH1A1
386	GO:0015793	0.00159508234730295	41.0387016229713	0.0605345911949686	2	11	glycerol transport	AQP1;AQP7
387	GO:0031643	0.00159508234730295	41.0387016229713	0.0605345911949686	2	11	positive regulation of myelination	WASF3;NRG1
388	GO:0042953	0.00159508234730295	41.0387016229713	0.0605345911949686	2	11	lipoprotein transport	PPARG;CD36
389	GO:0044872	0.00159508234730295	41.0387016229713	0.0605345911949686	2	11	lipoprotein localization	PPARG;CD36
390	GO:0061140	0.00159508234730295	41.0387016229713	0.0605345911949686	2	11	lung secretory cell differentiation	HOXA5;IGF1
391	GO:0050731	0.00160413695107968	6.35867020446387	0.84748427672956	5	154	positive regulation of peptidyl-tyrosine phosphorylation	NRG1;IGF1;KIT;PPAP2B;CD36
392	GO:0006629	0.00161234061775456	2.55125820856317	7.07154088050314	16	1285	lipid metabolic process	MGLL;ALDH1A1;ACSL1;GPD1;ANXA1;KIT;LPL;PDK4;PPARG;RBP4;DGAT2;CAV1;PPAP2B;PER2;KLF4;CD36
393	GO:1901653	0.00164330930330479	3.58888944422231	2.73506289308176	9	497	cellular response to peptide	DUSP6;NRG1;KIT;PDK4;PPARG;CAV1;CAV2;KLF4;KL
394	GO:0048699	0.00169426630725581	2.40891352907931	8.50235849056604	18	1545	generation of neurons	CDKN1C;DMD;DPYSL2;DUSP6;EDNRB;NRG1;ID4;KIT;LIFR;ABLIM1;PPARG;PRNP;PTN;PTPRM;CX3CL1;CAV1;PER2;KL
395	GO:0031960	0.00174620737956388	6.23202264381885	0.863993710691824	5	157	response to corticosteroid	CDO1;FOSB;ANXA1;AQP1;CAV1
396	GO:2001236	0.00174620737956388	6.23202264381885	0.863993710691824	5	157	regulation of extrinsic apoptotic signaling pathway	NRG1;IGF1;CX3CL1;SFRP1;CAV1
397	GO:0034109	0.00178381582018619	3.54396662387677	2.76808176100629	9	503	homotypic cell-cell adhesion	CSRP1;GSN;ANXA1;IGF1;KIT;PRNP;TGFBR2;CAV1;PPAP2B
398	GO:0010628	0.00178553243388385	2.34407552083333	9.26179245283019	19	1683	positive regulation of gene expression	CDKN1C;EPAS1;FOSB;PPP1R15A;GSN;HOXA5;HOXA7;ID4;IGF1;KIT;KRT17;ABLIM1;MEOX1;PPARG;SFRP1;ACTG2;CAV1;PPAP2B;KLF4
399	GO:1903522	0.00180486220371367	5.0431718061674	1.28223270440252	6	233	regulation of blood circulation	DMD;EPAS1;PTPRM;CX3CL1;CAV1;PER2
400	GO:0060761	0.00181373585331889	13.639689578714	0.242138364779874	3	44	negative regulation of response to cytokine stimulus	PPARG;CAV1;KLF4
401	GO:0070371	0.00184428887529169	5.02074303405573	1.2877358490566	6	234	ERK1 and ERK2 cascade	DUSP6;IGF1;NDRG2;CX3CL1;CAV1;KLF4
402	GO:0051962	0.00188561671233498	3.84655038062699	2.2562893081761	8	410	positive regulation of nervous system development	WASF3;DMD;NRG1;IGF1;KIT;PPARG;PTN;CX3CL1
403	GO:0055114	0.0018867342766236	2.67669042238832	5.83333333333333	14	1060	oxidation-reduction process	CDO1;RAPGEF3;ADH1B;ALDH1A1;GPD1;GPX3;IGF1;MAOA;PDK4;PPARG;PYGM;AOC3;PER2;KL
404	GO:0003018	0.00189730870299069	6.11027756939235	0.880503144654088	5	160	vascular process in circulatory system	EDNRB;PTPRM;CX3CL1;CAV1;PER2
405	GO:0009992	0.00190725508269532	36.9325842696629	0.0660377358490566	2	12	cellular water homeostasis	AQP1;AQP7
406	GO:0010889	0.00190725508269532	36.9325842696629	0.0660377358490566	2	12	regulation of sequestering of triglyceride	LPL;PPARG
407	GO:0019934	0.00190725508269532	36.9325842696629	0.0660377358490566	2	12	cGMP-mediated signaling	EDNRB;CD36
408	GO:0050872	0.00190725508269532	36.9325842696629	0.0660377358490566	2	12	white fat cell differentiation	PPARG;PER2
409	GO:0055022	0.00190725508269532	36.9325842696629	0.0660377358490566	2	12	negative regulation of cardiac muscle tissue growth	RBP4;TGFBR2
410	GO:0060099	0.00190725508269532	36.9325842696629	0.0660377358490566	2	12	regulation of phagocytosis, engulfment	PPARG;CD36
411	GO:0060439	0.00190725508269532	36.9325842696629	0.0660377358490566	2	12	trachea morphogenesis	HOXA5;TGFBR2
412	GO:0060525	0.00190725508269532	36.9325842696629	0.0660377358490566	2	12	prostate glandular acinus development	IGF1;SFRP1
413	GO:0061117	0.00190725508269532	36.9325842696629	0.0660377358490566	2	12	negative regulation of heart growth	RBP4;TGFBR2
414	GO:0097531	0.00190725508269532	36.9325842696629	0.0660377358490566	2	12	mast cell migration	FIGF;KIT
415	GO:0007423	0.00190814227177698	3.50735617576617	2.79559748427673	9	508	sensory organ development	CDKN1C;CRYAB;IGF1;PFDN5;PTN;PTPRM;RBP4;TGFBR2;KLF4
416	GO:0021700	0.00192510150807446	4.97647058823529	1.29874213836478	6	236	developmental maturation	CDKN1C;EDNRB;EPAS1;HOXA5;IGF1;PPARG
417	GO:0035987	0.00193560229333543	13.3141233766234	0.247641509433962	3	45	endodermal cell differentiation	DUSP6;ITGA7;LAMB3
418	GO:0090303	0.00193560229333543	13.3141233766234	0.247641509433962	3	45	positive regulation of wound healing	TGFBR2;PPAP2B;CD36
419	GO:0098727	0.00194974095824433	6.07073643410853	0.886006289308176	5	161	maintenance of cell number	EPAS1;IGF1;KIT;SFRP1;KLF4
420	GO:0018108	0.00202531572235373	4.25342827004219	1.77751572327044	7	323	peptidyl-tyrosine phosphorylation	NRG1;IGF1;KIT;SFRP1;CAV1;PPAP2B;CD36
421	GO:2000113	0.00204343923125047	2.4874108288427	7.23663522012579	16	1315	negative regulation of cellular macromolecule biosynthetic process	CDKN1C;TXNIP;EDNRB;FOSB;PPP1R15A;NRG1;HOXA7;ID4;PFDN5;PPARG;PRNP;SFRP1;CAV1;PER2;KLF4;CD36
422	GO:0018212	0.00209700682923798	4.22615303983229	1.78852201257862	7	325	peptidyl-tyrosine modification	NRG1;IGF1;KIT;SFRP1;CAV1;PPAP2B;CD36
423	GO:0048608	0.00212671706924152	3.76961504554805	2.30031446540881	8	418	reproductive structure development	CDKN1C;EPAS1;ANXA1;IGF1;KIT;PPARG;RBP4;SFRP1
424	GO:0030218	0.00216922695894737	7.91288566243194	0.544811320754717	4	99	erythrocyte differentiation	EPAS1;HOXA5;KIT;TGFBR3
425	GO:0042044	0.00219436883284235	12.7073863636364	0.258647798742138	3	47	fluid transport	EDNRB;AQP1;AQP7
426	GO:0055024	0.00219436883284235	12.7073863636364	0.258647798742138	3	47	regulation of cardiac muscle tissue development	NRG1;RBP4;TGFBR2
427	GO:0071320	0.00219436883284235	12.7073863636364	0.258647798742138	3	47	cellular response to cAMP	RAPGEF3;GPD1;AQP1
428	GO:0045821	0.00224597290841485	33.5730337078652	0.0715408805031447	2	13	positive regulation of glycolytic process	GPD1;IGF1
429	GO:0055094	0.00224597290841485	33.5730337078652	0.0715408805031447	2	13	response to lipoprotein particle	PPARG;CD36
430	GO:0060766	0.00224597290841485	33.5730337078652	0.0715408805031447	2	13	negative regulation of androgen receptor signaling pathway	IGF1;SFRP1
431	GO:0007178	0.00224628380439548	4.17261904761905	1.81053459119497	7	329	transmembrane receptor protein serine/threonine kinase signaling pathway	CDKN1C;PPP1R15A;SFRP1;TGFBR2;TGFBR3;CAV1;CAV2
432	GO:0097306	0.00225022081466155	7.82998084291188	0.550314465408805	4	100	cellular response to alcohol	AQP1;PTN;SFRP1;KLF4
433	GO:0061458	0.00225605973667465	3.73226238286479	2.32232704402516	8	422	reproductive system development	CDKN1C;EPAS1;ANXA1;IGF1;KIT;PPARG;RBP4;SFRP1
434	GO:0006721	0.00233327765412829	7.74878540111388	0.555817610062893	4	101	terpenoid metabolic process	ALDH1A1;LPL;RBP4;DGAT2
435	GO:0008015	0.00235707378313493	3.70471815318829	2.33883647798742	8	425	blood circulation	DMD;EDNRB;EPAS1;PPARG;PTPRM;CX3CL1;CAV1;PER2
436	GO:0050790	0.00241599810785585	2.12840746054519	12.5361635220126	23	2278	regulation of catalytic activity	CDKN1C;RAPGEF3;TXNIP;CRYAB;DUSP6;EDNRB;ALDH1A1;ACSL1;PPP1R15A;GSN;ANXA1;NRG1;AQP1;KIT;PPARG;PTN;CX3CL1;SFRP1;TGFBR2;CAV1;CAV2;KLF4;KL
437	GO:0003013	0.00242637112958948	3.6865744601317	2.3498427672956	8	427	circulatory system process	DMD;EDNRB;EPAS1;PPARG;PTPRM;CX3CL1;CAV1;PER2
438	GO:0097285	0.00242637112958948	3.6865744601317	2.3498427672956	8	427	cell-type specific apoptotic process	GSN;ANXA1;NRG1;IGF1;LIFR;SFRP1;TGFBR2;CAV1
439	GO:0022607	0.00242988937968907	2.12731409052983	12.5416666666667	23	2279	cellular component assembly	RAPGEF3;WASF3;COL17A1;CRYAB;DMD;GPX3;GSN;NRG1;KIT;KRT5;KRT14;LAMB3;ABLIM1;MFAP4;PRNP;RPL11;SFRP1;DST;TGFBR3;TNS1;VWF;CAV1;CAV2
440	GO:0030850	0.0024736437449009	12.1534090909091	0.269654088050314	3	49	prostate gland development	ANXA1;IGF1;SFRP1
441	GO:0050848	0.0024736437449009	12.1534090909091	0.269654088050314	3	49	regulation of calcium-mediated signaling	NRG1;IGF1;PRNP
442	GO:0060042	0.0024736437449009	12.1534090909091	0.269654088050314	3	49	retina morphogenesis in camera-type eye	PTN;PTPRM;RBP4
443	GO:0009892	0.00252656771109009	2.06689985841929	14.1540880503145	25	2572	negative regulation of metabolic process	CDKN1C;TXNIP;CRYAB;DMD;DUSP6;EDNRB;FOSB;PPP1R15A;ANXA1;NRG1;HOXA7;ID4;IGF1;AQP1;PFDN5;PPARG;PRNP;NDRG2;PTN;SFRP1;CAV1;PPAP2B;PER2;KLF4;CD36
444	GO:0006067	0.00261094069938487	30.7734082397004	0.0770440251572327	2	14	ethanol metabolic process	ADH1B;ALDH1A1
445	GO:0015791	0.00261094069938487	30.7734082397004	0.0770440251572327	2	14	polyol transport	AQP1;AQP7
446	GO:0051194	0.00261094069938487	30.7734082397004	0.0770440251572327	2	14	positive regulation of cofactor metabolic process	GPD1;IGF1
447	GO:0051197	0.00261094069938487	30.7734082397004	0.0770440251572327	2	14	positive regulation of coenzyme metabolic process	GPD1;IGF1
448	GO:0060347	0.00261094069938487	30.7734082397004	0.0770440251572327	2	14	heart trabecula formation	RBP4;TGFBR3
449	GO:0010605	0.00267674717538828	2.10887399394426	12.6352201257862	23	2296	negative regulation of macromolecule metabolic process	CDKN1C;TXNIP;CRYAB;DMD;DUSP6;EDNRB;FOSB;PPP1R15A;NRG1;HOXA7;ID4;IGF1;AQP1;PFDN5;PPARG;PRNP;NDRG2;SFRP1;CAV1;PPAP2B;PER2;KLF4;CD36
450	GO:0010629	0.00270997331967864	2.35080674937232	8.1501572327044	17	1481	negative regulation of gene expression	CDKN1C;TXNIP;CRYAB;EDNRB;FOSB;PPP1R15A;NRG1;HOXA7;ID4;PFDN5;PPARG;PRNP;SFRP1;CAV1;PER2;KLF4;CD36
451	GO:0031324	0.00276885640399724	2.10243140696384	12.6682389937107	23	2302	negative regulation of cellular metabolic process	CDKN1C;TXNIP;CRYAB;DMD;DUSP6;EDNRB;FOSB;PPP1R15A;NRG1;HOXA7;ID4;IGF1;AQP1;PFDN5;PPARG;PRNP;NDRG2;SFRP1;CAV1;PPAP2B;PER2;KLF4;CD36
452	GO:0048661	0.00277396137662782	11.6455965909091	0.280660377358491	3	51	positive regulation of smooth muscle cell proliferation	IGF1;CX3CL1;TGFBR2
453	GO:0051193	0.00277396137662782	11.6455965909091	0.280660377358491	3	51	regulation of cofactor metabolic process	GPD1;IGF1;PDK4
454	GO:0051196	0.00277396137662782	11.6455965909091	0.280660377358491	3	51	regulation of coenzyme metabolic process	GPD1;IGF1;PDK4
455	GO:0034101	0.00278042862636803	7.3666892044174	0.583333333333333	4	106	erythrocyte homeostasis	EPAS1;HOXA5;KIT;TGFBR3
456	GO:0006112	0.00280014923737128	5.56600547195622	0.963050314465409	5	175	energy reserve metabolic process	RAPGEF3;IGF1;PYGM;PER2;KL
457	GO:0032526	0.00287641510252961	7.29472157125321	0.588836477987421	4	107	response to retinoic acid	AQP1;PPARG;RBP4;KLF4
458	GO:0019318	0.00288881367528014	4.57270588235294	1.40880503144654	6	256	hexose metabolic process	GPD1;IGF1;PDK4;PYGM;RBP4;PER2
459	GO:0070555	0.00297464745918392	7.22413793103448	0.594339622641509	4	108	response to interleukin-1	FIGF;ANXA1;CX3CL1;SFRP1
460	GO:0010744	0.00300186571277561	28.4044943820225	0.0825471698113208	2	15	positive regulation of macrophage derived foam cell differentiation	LPL;CD36
461	GO:0030730	0.00300186571277561	28.4044943820225	0.0825471698113208	2	15	sequestering of triglyceride	LPL;PPARG
462	GO:0032717	0.00300186571277561	28.4044943820225	0.0825471698113208	2	15	negative regulation of interleukin-8 production	ANXA1;KLF4
463	GO:0060442	0.00300186571277561	28.4044943820225	0.0825471698113208	2	15	branching involved in prostate gland morphogenesis	IGF1;SFRP1
464	GO:0007417	0.00307763995778121	2.73259859093168	4.83176100628931	12	878	central nervous system development	WASF3;DPYSL2;GSN;NRG1;ID4;IGF1;AQP1;PPARG;NDRG2;PTN;TGFBR2;PPAP2B
465	GO:0044085	0.00310669576820123	2.05405405405405	13.5707547169811	24	2466	cellular component biogenesis	RAPGEF3;WASF3;COL17A1;CRYAB;DMD;GPX3;GSN;NRG1;KIT;KRT5;KRT14;LAMB3;ABLIM1;MFAP4;PRNP;RPL11;RPL26;SFRP1;DST;TGFBR3;TNS1;VWF;CAV1;CAV2
466	GO:0044093	0.00317236570209559	2.21449647820293	9.74056603773585	19	1770	positive regulation of molecular function	RAPGEF3;DMD;DUSP6;ALDH1A1;ACSL1;PPP1R15A;GSN;NRG1;IGF1;KIT;PPARG;CX3CL1;SFRP1;TGFBR2;CAV1;CAV2;PPAP2B;KLF4;KL
467	GO:0030032	0.00326500178786779	10.9585561497326	0.297169811320755	3	54	lamellipodium assembly	WASF3;KIT;ABLIM1
468	GO:0045766	0.0032830759111668	7.02030293264583	0.610849056603774	4	111	positive regulation of angiogenesis	RAPGEF3;AQP1;CX3CL1;TGFBR2
469	GO:0050727	0.00329952451369011	4.44623483634699	1.44732704402516	6	263	regulation of inflammatory response	MGLL;EDNRB;IL17B;PPARG;CX3CL1;KLF4
470	GO:0009913	0.0033136395197959	5.3435816581264	1.00157232704403	5	182	epidermal cell differentiation	TXNIP;ANXA1;HOXA7;KRT17;KLF4
471	GO:0042692	0.00332232187429308	3.877408477842	1.94261006289308	7	353	muscle cell differentiation	DMD;EDNRB;EPAS1;NRG1;IGF1;CAV2;BOC
472	GO:0045934	0.00334157260311625	2.3568253968254	7.5998427672956	16	1381	negative regulation of nucleobase-containing compound metabolic process	CDKN1C;TXNIP;EDNRB;FOSB;PPP1R15A;NRG1;HOXA7;ID4;PFDN5;PPARG;PRNP;SFRP1;CAV1;PER2;KLF4;CD36
473	GO:0045995	0.00339054725556723	6.95487441464453	0.616352201257862	4	112	regulation of embryonic development	DUSP6;IGF1;SFRP1;KLF4
474	GO:0033194	0.00341845757119196	26.3739967897271	0.0880503144654088	2	16	response to hydroperoxide	GPX3;CD36
475	GO:0060218	0.00341845757119196	26.3739967897271	0.0880503144654088	2	16	hematopoietic stem cell differentiation	MEOX1;SFRP1
476	GO:0071305	0.00341845757119196	26.3739967897271	0.0880503144654088	2	16	cellular response to vitamin D	PTN;SFRP1
477	GO:0071380	0.00341845757119196	26.3739967897271	0.0880503144654088	2	16	cellular response to prostaglandin E stimulus	PPARG;SFRP1
478	GO:2000811	0.00341845757119196	26.3739967897271	0.0880503144654088	2	16	negative regulation of anoikis	PDK4;CAV1
479	GO:0006644	0.00342716425036076	3.85464559386973	1.95361635220126	7	355	phospholipid metabolic process	MGLL;GPD1;KIT;LPL;DGAT2;PPAP2B;KLF4
480	GO:0060425	0.00343974052545738	10.7471590909091	0.302672955974843	3	55	lung morphogenesis	HOXA5;IGF1;TGFBR2
481	GO:0097006	0.00343974052545738	10.7471590909091	0.302672955974843	3	55	regulation of plasma lipoprotein particle levels	LPL;DGAT2;CD36
482	GO:0006357	0.0034639538296586	2.19483789738747	9.81761006289308	19	1784	regulation of transcription from RNA polymerase II promoter	CDKN1C;TXNIP;EDNRB;EPAS1;FOSB;PPP1R15A;HOXA5;HOXA7;ID4;IGF1;ABLIM1;MEOX1;PPARG;SFRP1;TGFBR3;CAV1;PER2;KLF4;CD36
483	GO:0007596	0.00353307649434637	3.18392825351611	3.06525157232704	9	557	blood coagulation	RAPGEF3;MGLL;CSRP1;FIGF;IGF1;CX3CL1;VWF;CAV1;CD36
484	GO:0045165	0.003552975524386	4.37701149425287	1.46933962264151	6	267	cell fate commitment	DUSP6;EPAS1;NRG1;PPARG;SFRP1;KLF4
485	GO:0044710	0.00355884072331633	1.81604399772426	29.249213836478	42	5315	single-organism metabolic process	CDO1;RAPGEF3;MGLL;ADH1B;COL17A1;CRYAB;DUSP6;EDNRB;ALDH1A1;ACSL1;PPP1R15A;AK5;GPD1;GPX3;GSN;ANXA1;NRG1;IGF1;AQP1;KIT;LPL;MAOA;MFAP4;PDK4;PPARG;NDRG2;PYGM;RBP4;CX3CL1;SFRP1;TGFBR2;VWF;DGAT2;CAV1;CAV2;PPAP2B;AOC3;PER2;BOC;KLF4;KL;CD36
486	GO:0043065	0.00357498789098274	3.17792882846861	3.07075471698113	9	558	positive regulation of apoptotic process	TXNIP;DUSP6;GSN;ANXA1;HOXA5;PPARG;SFRP1;CAV1;TSC22D1
487	GO:0010558	0.00361348875661641	2.33627906976744	7.66037735849057	16	1392	negative regulation of macromolecule biosynthetic process	CDKN1C;TXNIP;EDNRB;FOSB;PPP1R15A;NRG1;HOXA7;ID4;PFDN5;PPARG;PRNP;SFRP1;CAV1;PER2;KLF4;CD36
488	GO:0001706	0.00362010495527176	10.5437392795883	0.308176100628931	3	56	endoderm formation	DUSP6;ITGA7;LAMB3
489	GO:0002573	0.0037197625857451	5.19518272425249	1.02908805031447	5	187	myeloid leukocyte differentiation	HOXA7;KIT;PPARG;SFRP1;TGFBR2
490	GO:0034097	0.00374269778087499	2.79149935233161	4.30896226415094	11	783	response to cytokine	ACSL1;FIGF;GPD1;ANXA1;KIT;LIFR;PPARG;CX3CL1;SFRP1;CAV1;KLF4
491	GO:0007599	0.00374657281581589	3.15414810567635	3.09276729559748	9	562	hemostasis	RAPGEF3;MGLL;CSRP1;FIGF;IGF1;CX3CL1;VWF;CAV1;CD36
492	GO:0050817	0.00374657281581589	3.15414810567635	3.09276729559748	9	562	coagulation	RAPGEF3;MGLL;CSRP1;FIGF;IGF1;CX3CL1;VWF;CAV1;CD36
493	GO:0019216	0.00375238223556648	4.32647058823529	1.48584905660377	6	270	regulation of lipid metabolic process	ANXA1;KIT;PDK4;PPARG;CAV1;KLF4
494	GO:0043068	0.00379046658401815	3.1482565818438	3.09827044025157	9	563	positive regulation of programmed cell death	TXNIP;DUSP6;GSN;ANXA1;HOXA5;PPARG;SFRP1;CAV1;TSC22D1
495	GO:0060255	0.00382078449075938	1.79980262336985	31.2083333333333	44	5671	regulation of macromolecule metabolic process	CDKN1C;RAPGEF3;TXNIP;TSHZ2;CRYAB;DMD;DUSP6;EDNRB;EPAS1;ACSL1;FOSB;PPP1R15A;GPD1;GSN;NRG1;HOXA5;HOXA7;ID4;IGF1;AQP1;KIT;KRT17;ABLIM1;MEOX1;MFAP4;PFDN5;PPARG;LARP6;PRNP;NDRG2;CX3CL1;CIDEC;SFRP1;TGFBR2;TGFBR3;ACTG2;CAV1;CAV2;PPAP2B;TSC22D1;PER2;KLF4;KL;CD36
496	GO:0001704	0.00384441182854413	6.70484400656814	0.638364779874214	4	116	formation of primary germ layer	DUSP6;ITGA7;LAMB3;KLF4
497	GO:0034614	0.00384441182854413	6.70484400656814	0.638364779874214	4	116	cellular response to reactive oxygen species	ANXA1;AQP1;KLF4;CD36
498	GO:0050801	0.00385045794391435	2.93875574921327	3.70361635220126	10	673	ion homeostasis	DMD;EDNRB;EPAS1;FHL1;PDK4;PRNP;PYGM;DGAT2;CAV1;KL
499	GO:0031646	0.00386042824597091	24.6142322097378	0.0935534591194968	2	17	positive regulation of neurological system process	WASF3;NRG1
500	GO:0034383	0.00386042824597091	24.6142322097378	0.0935534591194968	2	17	low-density lipoprotein particle clearance	DGAT2;CD36
501	GO:0042523	0.00386042824597091	24.6142322097378	0.0935534591194968	2	17	positive regulation of tyrosine phosphorylation of Stat5 protein	IGF1;KIT
502	GO:0051972	0.00386042824597091	24.6142322097378	0.0935534591194968	2	17	regulation of telomerase activity	PPARG;KLF4
503	GO:0060065	0.00386042824597091	24.6142322097378	0.0935534591194968	2	17	uterus development	CDKN1C;RBP4
504	GO:0014033	0.00399793224527861	10.1590909090909	0.319182389937107	3	58	neural crest cell differentiation	EDNRB;NRG1;SFRP1
505	GO:0033036	0.00401626626996683	1.98432542419644	14.6438679245283	25	2661	macromolecule localization	RAPGEF3;TXNIP;CBLN4;DMD;ACSL1;CEP68;PPP1R15A;GSN;ANXA1;NRG1;ID4;IGF1;LPL;PPARG;PRNP;PTN;RBP4;RPL11;RPL26;CX3CL1;SFRP1;DGAT2;CAV1;PER2;CD36
506	GO:0009966	0.00414901880656817	2.00092050759419	13.873427672956	24	2521	regulation of signal transduction	CDKN1C;MGLL;DUSP6;FIGF;PPP1R15A;GSN;NRG1;IGF1;IGFBP6;KIT;PFDN5;PPARG;PRNP;NDRG2;CX3CL1;SFRP1;TGFBR2;TGFBR3;CAV1;CAV2;PPAP2B;KLF4;KL;CD36
507	GO:0032844	0.00417162853899213	3.71283471837488	2.0251572327044	7	368	regulation of homeostatic process	DMD;EDNRB;FHL1;ANXA1;HOXA5;PDK4;CAV1
508	GO:0080090	0.00417611246741207	1.78818284845085	31.3404088050314	44	5695	regulation of primary metabolic process	CDKN1C;RAPGEF3;TXNIP;TSHZ2;CRYAB;DMD;DUSP6;EDNRB;EPAS1;ACSL1;FOSB;PPP1R15A;GPD1;GSN;ANXA1;NRG1;HOXA5;HOXA7;ID4;IGF1;AQP1;KIT;KRT17;ABLIM1;MEOX1;PDK4;PFDN5;PPARG;LARP6;PRNP;NDRG2;CX3CL1;CIDEC;SFRP1;TGFBR2;TGFBR3;CAV1;CAV2;PPAP2B;TSC22D1;PER2;KLF4;KL;CD36
509	GO:1901379	0.00419550228298768	9.97706980519481	0.324685534591195	3	59	regulation of potassium ion transmembrane transport	FHL1;PRNP;CAV1
510	GO:0055026	0.00432749204058812	23.0744382022472	0.0990566037735849	2	18	negative regulation of cardiac muscle tissue development	RBP4;TGFBR2
511	GO:0033135	0.00433782869138219	6.47205707491082	0.660377358490566	4	120	regulation of peptidyl-serine phosphorylation	RAPGEF3;DMD;PPP1R15A;CAV1
512	GO:1904018	0.00433782869138219	6.47205707491082	0.660377358490566	4	120	positive regulation of vasculature development	RAPGEF3;AQP1;CX3CL1;TGFBR2
513	GO:0007160	0.00434679905737492	5.00061523317337	1.06761006289308	5	194	cell-matrix adhesion	COL17A1;HOXA7;ITGA7;SFRP1;CD36
514	GO:0007179	0.00434679905737492	5.00061523317337	1.06761006289308	5	194	transforming growth factor beta receptor signaling pathway	CDKN1C;PPP1R15A;TGFBR2;TGFBR3;CAV2
515	GO:0032355	0.00446754542898267	6.41634738186462	0.665880503144654	4	121	response to estradiol	TXNIP;CRYAB;ANXA1;SFRP1
516	GO:0048585	0.00453912356367483	2.33835320723684	7.12657232704403	15	1295	negative regulation of response to stimulus	DUSP6;PPP1R15A;NRG1;IGF1;PFDN5;PPARG;PRNP;NDRG2;CX3CL1;SFRP1;TGFBR2;TGFBR3;CAV1;CAV2;KLF4
517	GO:0006720	0.00459985506820084	6.36158192090396	0.671383647798742	4	122	isoprenoid metabolic process	ALDH1A1;LPL;RBP4;DGAT2
518	GO:0055088	0.00459985506820084	6.36158192090396	0.671383647798742	4	122	lipid homeostasis	LPL;PPARG;DGAT2;CAV1
519	GO:0071901	0.00459985506820084	6.36158192090396	0.671383647798742	4	122	negative regulation of protein serine/threonine kinase activity	CDKN1C;DUSP6;SFRP1;CAV1
520	GO:0042509	0.00460821276397979	9.63185736677116	0.335691823899371	3	61	regulation of tyrosine phosphorylation of STAT protein	IGF1;KIT;CAV1
521	GO:0070301	0.00460821276397979	9.63185736677116	0.335691823899371	3	61	cellular response to hydrogen peroxide	ANXA1;AQP1;KLF4
522	GO:0009306	0.00468576505695767	3.2904953145917	2.61949685534591	8	476	protein secretion	RAPGEF3;CBLN4;ANXA1;IGF1;RBP4;CX3CL1;SFRP1;PER2
523	GO:0051049	0.00477788054071606	2.16420438812242	9.35534591194969	18	1700	regulation of transport	RAPGEF3;CRYAB;DMD;DPYSL2;EDNRB;FHL1;ANXA1;NRG1;IGF1;AQP1;PPARG;PRNP;RBP4;CX3CL1;SFRP1;CAV1;PER2;CD36
524	GO:0045109	0.00481936557417285	21.7157964309319	0.104559748427673	2	19	intermediate filament organization	KRT14;KRT17
525	GO:0060341	0.00483313327028096	2.39133156000626	6.47169811320755	14	1176	regulation of cellular localization	RAPGEF3;CRYAB;DMD;DPYSL2;GSN;ANXA1;NRG1;IGF1;RBP4;CX3CL1;SFRP1;CAV1;PER2;CD36
526	GO:0090257	0.00483859353584003	4.87023495564613	1.09512578616352	5	199	regulation of muscle system process	CNN1;DMD;IGF1;CAV1;KLF4
527	GO:0030029	0.00491681579503624	3.01838779219681	3.2248427672956	9	586	actin filament-based process	RAPGEF3;WASF3;CNN1;DMD;MRAS;GSN;AQP1;KIT;SFRP1
528	GO:0050708	0.0050330670103372	3.58088235294118	2.09669811320755	7	381	regulation of protein secretion	RAPGEF3;ANXA1;IGF1;RBP4;CX3CL1;SFRP1;PER2
529	GO:0019229	0.00504467819271403	9.30965909090909	0.346698113207547	3	63	regulation of vasoconstriction	CX3CL1;CAV1;PER2
530	GO:0071375	0.00504721901885669	3.24762340501246	2.65251572327044	8	482	cellular response to peptide hormone stimulus	DUSP6;NRG1;KIT;PDK4;PPARG;CAV1;CAV2;KL
531	GO:0044262	0.00512840707285854	4.04580725907384	1.58490566037736	6	288	cellular carbohydrate metabolic process	GPD1;IGF1;PDK4;PYGM;DGAT2;PER2
532	GO:0071456	0.00515549354784698	6.15149802148106	0.693396226415094	4	126	cellular response to hypoxia	EPAS1;AQP1;PTN;SFRP1
533	GO:0030216	0.00530111942655404	6.10111204560322	0.698899371069182	4	127	keratinocyte differentiation	TXNIP;ANXA1;HOXA7;KRT17
534	GO:0001667	0.00530146242666633	4.01681855840928	1.59591194968553	6	290	ameboidal-type cell migration	EDNRB;KIT;PTPRM;TGFBR2;TNS1;KLF4
535	GO:0010884	0.00533576776513053	20.5081148564295	0.110062893081761	2	20	positive regulation of lipid storage	LPL;CD36
536	GO:0060438	0.00533576776513053	20.5081148564295	0.110062893081761	2	20	trachea development	HOXA5;TGFBR2
537	GO:0097435	0.00533576776513053	20.5081148564295	0.110062893081761	2	20	fibril organization	GSN;MFAP4
538	GO:0010942	0.00536455535212177	2.97560975609756	3.2688679245283	9	594	positive regulation of cell death	TXNIP;DUSP6;GSN;ANXA1;HOXA5;PPARG;SFRP1;CAV1;TSC22D1
539	GO:0034599	0.00536876051644888	4.74640645085895	1.12264150943396	5	204	cellular response to oxidative stress	EPAS1;ANXA1;AQP1;KLF4;CD36
540	GO:0043281	0.00536876051644888	4.74640645085895	1.12264150943396	5	204	regulation of cysteine-type endopeptidase activity involved in apoptotic process	CRYAB;GSN;AQP1;PPARG;KLF4
541	GO:0006936	0.00538958204070212	4.00247678018576	1.60141509433962	6	291	muscle contraction	CNN1;CRYAB;DMD;EDNRB;ACTG2;CAV1
542	GO:0071822	0.00539734846941735	2.13587560162903	9.46540880503145	18	1720	protein complex subunit organization	RAPGEF3;WASF3;CRYAB;DMD;DPT;GPX3;GSN;NRG1;KRT14;KRT17;PRNP;RPL11;RPL26;SFRP1;TGFBR3;VWF;CAV1;CAV2
543	GO:0032101	0.00542806613542462	2.64721366995074	4.52908805031447	11	823	regulation of response to external stimulus	MGLL;EDNRB;FIGF;IL17B;PDK4;PPARG;CX3CL1;TGFBR2;CAV1;KLF4;CD36
544	GO:0046942	0.00547877307143995	3.98823529411765	1.60691823899371	6	292	carboxylic acid transport	DPYSL2;ACSL1;ANXA1;PPARG;PER2;CD36
545	GO:0002649	0.00550314465408808	Inf	0.00550314465408805	1	1	regulation of tolerance induction to self antigen	TGFBR2
546	GO:0002651	0.00550314465408808	Inf	0.00550314465408805	1	1	positive regulation of tolerance induction to self antigen	TGFBR2
547	GO:0006127	0.00550314465408808	Inf	0.00550314465408805	1	1	glycerophosphate shuttle	GPD1
548	GO:0006173	0.00550314465408808	Inf	0.00550314465408805	1	1	dADP biosynthetic process	AK5
549	GO:0016203	0.00550314465408808	Inf	0.00550314465408805	1	1	muscle attachment	DMD
550	GO:0032058	0.00550314465408808	Inf	0.00550314465408805	1	1	positive regulation of translational initiation in response to stress	PPP1R15A
551	GO:0034633	0.00550314465408808	Inf	0.00550314465408805	1	1	retinol transport	RBP4
552	GO:0035377	0.00550314465408808	Inf	0.00550314465408805	1	1	transepithelial water transport	AQP1
553	GO:0035378	0.00550314465408808	Inf	0.00550314465408805	1	1	carbon dioxide transmembrane transport	AQP1
554	GO:0035645	0.00550314465408808	Inf	0.00550314465408805	1	1	enteric smooth muscle cell differentiation	EDNRB
555	GO:0036497	0.00550314465408808	Inf	0.00550314465408805	1	1	eIF2alpha dephosphorylation in response to endoplasmic reticulum stress	PPP1R15A
556	GO:0042443	0.00550314465408808	Inf	0.00550314465408805	1	1	phenylethylamine metabolic process	MAOA
557	GO:0044328	0.00550314465408808	Inf	0.00550314465408805	1	1	canonical Wnt signaling pathway involved in positive regulation of endothelial cell migration	PPAP2B
558	GO:0044329	0.00550314465408808	Inf	0.00550314465408805	1	1	canonical Wnt signaling pathway involved in positive regulation of cell-cell adhesion	PPAP2B
559	GO:0044330	0.00550314465408808	Inf	0.00550314465408805	1	1	canonical Wnt signaling pathway involved in positive regulation of wound healing	PPAP2B
560	GO:0044345	0.00550314465408808	Inf	0.00550314465408805	1	1	stromal-epithelial cell signaling involved in prostate gland development	SFRP1
561	GO:0044855	0.00550314465408808	Inf	0.00550314465408805	1	1	plasma membrane raft distribution	GSN
562	GO:0044856	0.00550314465408808	Inf	0.00550314465408805	1	1	plasma membrane raft localization	GSN
563	GO:0044858	0.00550314465408808	Inf	0.00550314465408805	1	1	plasma membrane raft polarization	GSN
564	GO:0051041	0.00550314465408808	Inf	0.00550314465408805	1	1	positive regulation of calcium-independent cell-cell adhesion	CX3CL1
565	GO:0060734	0.00550314465408808	Inf	0.00550314465408805	1	1	regulation of endoplasmic reticulum stress-induced eIF2 alpha phosphorylation	PPP1R15A
566	GO:0071228	0.00550314465408808	Inf	0.00550314465408805	1	1	cellular response to tumor cell	TXNIP
567	GO:0072564	0.00550314465408808	Inf	0.00550314465408805	1	1	blood microparticle formation	CD36
568	GO:0085018	0.00550314465408808	Inf	0.00550314465408805	1	1	maintenance of symbiont-containing vacuole by host	AQP1
569	GO:0090246	0.00550314465408808	Inf	0.00550314465408805	1	1	convergent extension involved in somitogenesis	SFRP1
570	GO:0097326	0.00550314465408808	Inf	0.00550314465408805	1	1	melanocyte adhesion	KIT
571	GO:0097350	0.00550314465408808	Inf	0.00550314465408805	1	1	neutrophil clearance	ANXA1
572	GO:1900085	0.00550314465408808	Inf	0.00550314465408805	1	1	negative regulation of peptidyl-tyrosine autophosphorylation	CAV1
573	GO:1901558	0.00550314465408808	Inf	0.00550314465408805	1	1	response to metformin	PPARG
574	GO:1902068	0.00550314465408808	Inf	0.00550314465408805	1	1	regulation of sphingolipid mediated signaling pathway	PPAP2B
575	GO:1903906	0.00550314465408808	Inf	0.00550314465408805	1	1	regulation of plasma membrane raft polarization	GSN
576	GO:1903909	0.00550314465408808	Inf	0.00550314465408805	1	1	regulation of receptor clustering	GSN
577	GO:1903916	0.00550314465408808	Inf	0.00550314465408805	1	1	regulation of endoplasmic reticulum stress-induced eIF2 alpha dephosphorylation	PPP1R15A
578	GO:1903917	0.00550314465408808	Inf	0.00550314465408805	1	1	positive regulation of endoplasmic reticulum stress-induced eIF2 alpha dephosphorylation	PPP1R15A
579	GO:1904073	0.00550314465408808	Inf	0.00550314465408805	1	1	regulation of trophectodermal cell proliferation	IGF1
580	GO:1904075	0.00550314465408808	Inf	0.00550314465408805	1	1	positive regulation of trophectodermal cell proliferation	IGF1
581	GO:2000080	0.00550314465408808	Inf	0.00550314465408805	1	1	negative regulation of canonical Wnt signaling pathway involved in controlling type B pancreatic cell proliferation	SFRP1
582	GO:2000230	0.00550314465408808	Inf	0.00550314465408805	1	1	negative regulation of pancreatic stellate cell proliferation	PPARG
583	GO:2000332	0.00550314465408808	Inf	0.00550314465408805	1	1	regulation of blood microparticle formation	CD36
584	GO:2000334	0.00550314465408808	Inf	0.00550314465408805	1	1	positive regulation of blood microparticle formation	CD36
585	GO:0031327	0.00551214366491914	2.22635141400093	8.00157232704403	16	1454	negative regulation of cellular biosynthetic process	CDKN1C;TXNIP;EDNRB;FOSB;PPP1R15A;NRG1;HOXA7;ID4;PFDN5;PPARG;PRNP;SFRP1;CAV1;PER2;KLF4;CD36
586	GO:0032869	0.00554922840126845	3.51356080489939	2.13522012578616	7	388	cellular response to insulin stimulus	DUSP6;NRG1;KIT;PDK4;PPARG;CAV2;KL
587	GO:0036294	0.00560059111090246	6.00275862068966	0.709905660377358	4	129	cellular response to decreased oxygen levels	EPAS1;AQP1;PTN;SFRP1
588	GO:0048706	0.00560059111090246	6.00275862068966	0.709905660377358	4	129	embryonic skeletal system development	HOXA5;HOXA7;RBP4;TGFBR2
589	GO:0031323	0.00569856452788165	1.74734367061145	31.813679245283	44	5781	regulation of cellular metabolic process	CDKN1C;RAPGEF3;TXNIP;TSHZ2;CRYAB;DMD;DUSP6;EDNRB;EPAS1;ACSL1;FOSB;PPP1R15A;GPD1;GSN;ANXA1;NRG1;HOXA5;HOXA7;ID4;IGF1;AQP1;KIT;KRT17;ABLIM1;MEOX1;PDK4;PFDN5;PPARG;LARP6;PRNP;NDRG2;CX3CL1;CIDEC;SFRP1;TGFBR2;TGFBR3;CAV1;CAV2;PPAP2B;TSC22D1;PER2;KLF4;KL;CD36
590	GO:0007260	0.00574473104866007	8.86471861471862	0.363207547169811	3	66	tyrosine phosphorylation of STAT protein	IGF1;KIT;CAV1
591	GO:0048640	0.00574473104866007	8.86471861471862	0.363207547169811	3	66	negative regulation of developmental growth	RBP4;SFRP1;TGFBR2
592	GO:0015849	0.0057528505890875	3.94610217789538	1.62342767295597	6	295	organic acid transport	DPYSL2;ACSL1;ANXA1;PPARG;PER2;CD36
593	GO:0001501	0.00583413926721729	3.16505528285983	2.7185534591195	8	494	skeletal system development	CDKN1C;HOXA5;HOXA7;IGF1;KIT;RBP4;SFRP1;TGFBR2
594	GO:0006869	0.00584640320430948	3.93225152129817	1.62893081761006	6	296	lipid transport	ACSL1;ANXA1;PPARG;RBP4;CAV1;CD36
595	GO:0048010	0.00584640320430948	3.93225152129817	1.62893081761006	6	296	vascular endothelial growth factor receptor signaling pathway	DUSP6;FIGF;NRG1;KIT;CAV1;KL
596	GO:0010869	0.00587641981487255	19.4275576581904	0.115566037735849	2	21	regulation of receptor biosynthetic process	HOXA5;PPARG
597	GO:0045979	0.00587641981487255	19.4275576581904	0.115566037735849	2	21	positive regulation of nucleoside metabolic process	GPD1;IGF1
598	GO:0046621	0.00587641981487255	19.4275576581904	0.115566037735849	2	21	negative regulation of organ growth	RBP4;TGFBR2
599	GO:0071379	0.00587641981487255	19.4275576581904	0.115566037735849	2	21	cellular response to prostaglandin stimulus	PPARG;SFRP1
600	GO:1903580	0.00587641981487255	19.4275576581904	0.115566037735849	2	21	positive regulation of ATP metabolic process	GPD1;IGF1
601	GO:2000209	0.00587641981487255	19.4275576581904	0.115566037735849	2	21	regulation of anoikis	PDK4;CAV1
602	GO:0035295	0.00590554217006464	2.92886178861789	3.31839622641509	9	603	tube development	EDNRB;EPAS1;HOXA5;IGF1;KIT;PTN;RBP4;SFRP1;TGFBR2
603	GO:0051641	0.00591656182336057	1.89678770949721	15.9040880503145	26	2890	cellular localization	RAPGEF3;TXNIP;CBLN4;CRYAB;DMD;DPYSL2;FIGF;CEP68;PPP1R15A;GSN;ANXA1;NRG1;ID4;IGF1;KIT;MAOA;PTN;RBP4;RPL11;RPL26;CX3CL1;SFRP1;VWF;CAV1;PER2;CD36
604	GO:0051271	0.00593885512517671	4.62864797081623	1.1501572327044	5	209	negative regulation of cellular component movement	HOXA7;PTPRM;SFRP1;TGFBR3;KLF4
605	GO:0019935	0.00599035237375917	8.72567471590909	0.368710691823899	3	67	cyclic-nucleotide-mediated signaling	RAPGEF3;EDNRB;CD36
606	GO:0071300	0.00599035237375917	8.72567471590909	0.368710691823899	3	67	cellular response to retinoic acid	AQP1;PPARG;KLF4
607	GO:0072330	0.00605780103138215	4.60578559273965	1.15566037735849	5	210	monocarboxylic acid biosynthetic process	MGLL;ANXA1;LPL;PDK4;PER2
608	GO:0016053	0.00613374757778138	3.89126681389279	1.64544025157233	6	299	organic acid biosynthetic process	CDO1;MGLL;ANXA1;LPL;PDK4;PER2
609	GO:0046394	0.00613374757778138	3.89126681389279	1.64544025157233	6	299	carboxylic acid biosynthetic process	CDO1;MGLL;ANXA1;LPL;PDK4;PER2
610	GO:0006935	0.0061432771054843	2.60001513317191	4.6061320754717	11	837	chemotaxis	DPYSL2;DUSP6;EDNRB;FIGF;NRG1;KIT;ABLIM1;PRNP;PTPRM;CX3CL1;KL
611	GO:0042330	0.0061432771054843	2.60001513317191	4.6061320754717	11	837	taxis	DPYSL2;DUSP6;EDNRB;FIGF;NRG1;KIT;ABLIM1;PRNP;PTPRM;CX3CL1;KL
612	GO:0005996	0.00623178314355335	3.87779111644658	1.65094339622642	6	300	monosaccharide metabolic process	GPD1;IGF1;PDK4;PYGM;RBP4;PER2
613	GO:0014066	0.00624217844892327	8.59090909090909	0.374213836477987	3	68	regulation of phosphatidylinositol 3-kinase signaling	IGF1;KIT;KLF4
614	GO:0097581	0.00624217844892327	8.59090909090909	0.374213836477987	3	68	lamellipodium organization	WASF3;KIT;ABLIM1
615	GO:0009890	0.00627578418423688	2.19288523090992	8.11163522012579	16	1474	negative regulation of biosynthetic process	CDKN1C;TXNIP;EDNRB;FOSB;PPP1R15A;NRG1;HOXA7;ID4;PFDN5;PPARG;PRNP;SFRP1;CAV1;PER2;KLF4;CD36
616	GO:0001816	0.0063548347346822	2.89347023253926	3.35691823899371	9	610	cytokine production	FIGF;IL17B;ANXA1;KIT;PRNP;NDRG2;CX3CL1;KLF4;CD36
617	GO:0043009	0.0063548347346822	2.89347023253926	3.35691823899371	9	610	chordate embryonic development	CDKN1C;EPAS1;HOXA5;HOXA7;IGF1;MEOX1;RBP4;SFRP1;TGFBR2
618	GO:0019722	0.00639826485827077	5.77011494252874	0.737421383647799	4	134	calcium-mediated signaling	DMD;NRG1;IGF1;PRNP
619	GO:0001818	0.00642471279528696	4.53851744186047	1.17216981132075	5	213	negative regulation of cytokine production	ANXA1;PRNP;NDRG2;CX3CL1;KLF4
620	GO:0008104	0.00643456731514638	1.96683218983359	12.7452830188679	22	2316	protein localization	RAPGEF3;TXNIP;CBLN4;DMD;CEP68;PPP1R15A;GSN;ANXA1;NRG1;ID4;IGF1;PPARG;PRNP;PTN;RBP4;RPL11;RPL26;CX3CL1;SFRP1;CAV1;PER2;CD36
621	GO:0033137	0.00644104519165215	18.4550561797753	0.121069182389937	2	22	negative regulation of peptidyl-serine phosphorylation	DMD;CAV1
622	GO:0060765	0.00644104519165215	18.4550561797753	0.121069182389937	2	22	regulation of androgen receptor signaling pathway	IGF1;SFRP1
623	GO:0061082	0.00644104519165215	18.4550561797753	0.121069182389937	2	22	myeloid leukocyte cytokine production	KIT;CD36
624	GO:0016525	0.00650024915681662	8.46022727272727	0.379716981132075	3	69	negative regulation of angiogenesis	HOXA5;PTPRM;KLF4
625	GO:0051172	0.00652101956999916	2.18302367941712	8.14465408805031	16	1480	negative regulation of nitrogen compound metabolic process	CDKN1C;TXNIP;EDNRB;FOSB;PPP1R15A;NRG1;HOXA7;ID4;PFDN5;PPARG;PRNP;SFRP1;CAV1;PER2;KLF4;CD36
626	GO:0090130	0.00655041520770348	4.51652386780906	1.17767295597484	5	214	tissue migration	KIT;PTPRM;TGFBR2;ACTG2;KLF4
627	GO:0051128	0.00663824576886763	2.01726487960018	11.1988993710692	20	2035	regulation of cellular component organization	RAPGEF3;WASF3;CRYAB;DMD;DPYSL2;FHL1;GSN;ANXA1;NRG1;IGF1;IGFBP6;ITGA7;KIT;KRT17;PPARG;PTN;SFRP1;CAV1;CAV2;CD36
628	GO:0051173	0.00664094623499538	2.08786996947974	9.65801886792453	18	1755	positive regulation of nitrogen compound metabolic process	CDKN1C;RAPGEF3;EPAS1;FOSB;PPP1R15A;GPD1;HOXA5;HOXA7;ID4;IGF1;KIT;KRT17;ABLIM1;MEOX1;PPARG;SFRP1;PPAP2B;KLF4
629	GO:0009792	0.00676060621859516	2.86378430505887	3.38993710691824	9	616	embryo development ending in birth or egg hatching	CDKN1C;EPAS1;HOXA5;HOXA7;IGF1;MEOX1;RBP4;SFRP1;TGFBR2
630	GO:0030104	0.00676460316433086	8.33344640434193	0.385220125786164	3	70	water homeostasis	IGF1;AQP1;AQP7
631	GO:0043407	0.00676460316433086	8.33344640434193	0.385220125786164	3	70	negative regulation of MAP kinase activity	DUSP6;SFRP1;CAV1
632	GO:1902532	0.00678837889085681	3.37731481481481	2.21776729559748	7	403	negative regulation of intracellular signal transduction	DUSP6;IGF1;PRNP;NDRG2;SFRP1;CAV1;KLF4
633	GO:2000116	0.00680699025117186	4.47316212939491	1.18867924528302	5	216	regulation of cysteine-type endopeptidase activity	CRYAB;GSN;AQP1;PPARG;KLF4
634	GO:0002931	0.0070293696145064	17.5751738897806	0.126572327044025	2	23	response to ischemia	CAV1;PER2
635	GO:0032878	0.0070293696145064	17.5751738897806	0.126572327044025	2	23	regulation of establishment or maintenance of cell polarity	GSN;IGF1
636	GO:0051955	0.0070293696145064	17.5751738897806	0.126572327044025	2	23	regulation of amino acid transport	DPYSL2;PER2
637	GO:2000181	0.00703527793753087	8.21039438502674	0.390723270440252	3	71	negative regulation of blood vessel morphogenesis	HOXA5;PTPRM;KLF4
638	GO:0060041	0.00726811108325797	5.55470412941677	0.764937106918239	4	139	retina development in camera-type eye	PFDN5;PTN;PTPRM;RBP4
639	GO:0030301	0.00731230975646119	8.09090909090909	0.39622641509434	3	72	cholesterol transport	PPARG;CAV1;CD36
640	GO:0030073	0.00734115682244247	4.38885884261763	1.21069182389937	5	220	insulin secretion	RAPGEF3;ANXA1;RBP4;SFRP1;PER2
641	GO:0015711	0.00743257293284904	3.31720430107527	2.2562893081761	7	410	organic anion transport	DPYSL2;ACSL1;ANXA1;AQP1;PPARG;PER2;CD36
642	GO:0043112	0.00745097420124332	5.51352265043949	0.770440251572327	4	140	receptor metabolic process	NRG1;HOXA5;PPARG;CAV1
643	GO:0015918	0.00759573372981413	7.97483766233766	0.401729559748428	3	73	sterol transport	PPARG;CAV1;CD36
644	GO:0021782	0.00759573372981413	7.97483766233766	0.401729559748428	3	73	glial cell development	WASF3;GSN;ID4
645	GO:0048872	0.00761893869276809	4.34787268245633	1.22169811320755	5	222	homeostasis of number of cells	EPAS1;ANXA1;HOXA5;KIT;TGFBR3
646	GO:0030511	0.00764112103730285	16.7752808988764	0.132075471698113	2	24	positive regulation of transforming growth factor beta receptor signaling pathway	CDKN1C;TGFBR3
647	GO:0043567	0.00764112103730285	16.7752808988764	0.132075471698113	2	24	regulation of insulin-like growth factor receptor signaling pathway	IGF1;IGFBP6
648	GO:0046688	0.00764112103730285	16.7752808988764	0.132075471698113	2	24	response to copper ion	AQP1;PRNP
649	GO:1901890	0.00764112103730285	16.7752808988764	0.132075471698113	2	24	positive regulation of cell junction assembly	SFRP1;CAV1
650	GO:1903846	0.00764112103730285	16.7752808988764	0.132075471698113	2	24	positive regulation of cellular response to transforming growth factor beta stimulus	CDKN1C;TGFBR3
651	GO:0044281	0.00778568925209005	1.90642952096093	13.7633647798742	23	2501	small molecule metabolic process	CDO1;RAPGEF3;MGLL;ADH1B;EDNRB;ALDH1A1;ACSL1;AK5;GPD1;ANXA1;IGF1;AQP1;LPL;MAOA;PDK4;PPARG;PYGM;RBP4;DGAT2;CAV1;PPAP2B;PER2;CD36
652	GO:0019222	0.00781492309474847	1.70010775170012	36.1336477987421	48	6566	regulation of metabolic process	CDKN1C;RAPGEF3;TXNIP;TSHZ2;CRYAB;DMD;DUSP6;EDNRB;EPAS1;ALDH1A1;ACSL1;FOSB;PPP1R15A;GPD1;GSN;ANXA1;NRG1;HOXA5;HOXA7;ID4;IGF1;AQP1;KIT;KRT17;ABLIM1;MEOX1;MFAP4;PDK4;PFDN5;PPARG;LARP6;PRNP;NDRG2;PTN;CX3CL1;CIDEC;SFRP1;TGFBR2;TGFBR3;ACTG2;CAV1;CAV2;PPAP2B;TSC22D1;PER2;KLF4;KL;CD36
653	GO:0043085	0.00781896179195832	2.13647689216343	8.30424528301887	16	1509	positive regulation of catalytic activity	RAPGEF3;DUSP6;ALDH1A1;ACSL1;PPP1R15A;GSN;NRG1;KIT;PPARG;CX3CL1;SFRP1;TGFBR2;CAV1;CAV2;KLF4;KL
654	GO:0051336	0.00790322639876735	2.24710139576102	6.85141509433962	14	1245	regulation of hydrolase activity	RAPGEF3;CRYAB;ALDH1A1;PPP1R15A;GSN;ANXA1;AQP1;KIT;PPARG;CX3CL1;SFRP1;CAV1;CAV2;KLF4
655	GO:0071383	0.00801772081186411	5.39353344910279	0.786949685534591	4	143	cellular response to steroid hormone stimulus	ANXA1;AQP1;PPARG;SFRP1
656	GO:0006637	0.00818189280484567	7.75236742424242	0.412735849056604	3	75	acyl-CoA metabolic process	ACSL1;PDK4;DGAT2
657	GO:0035383	0.00818189280484567	7.75236742424242	0.412735849056604	3	75	thioester metabolic process	ACSL1;PDK4;DGAT2
658	GO:0043500	0.00818189280484567	7.75236742424242	0.412735849056604	3	75	muscle adaptation	GSN;IGF1;KLF4
659	GO:1901343	0.00818189280484567	7.75236742424242	0.412735849056604	3	75	negative regulation of vasculature development	HOXA5;PTPRM;KLF4
660	GO:0015718	0.008212755565346	5.35467980295566	0.792452830188679	4	144	monocarboxylic acid transport	ACSL1;ANXA1;PPARG;CD36
661	GO:0031667	0.00825902594021108	2.76893453145058	3.5	9	636	response to nutrient levels	ACSL1;GSN;PDK4;PPARG;PTN;SFRP1;TGFBR2;CAV1;BOC
662	GO:0030318	0.00827602963289096	16.0449438202247	0.137578616352201	2	25	melanocyte differentiation	EDNRB;KIT
663	GO:0032800	0.00827602963289096	16.0449438202247	0.137578616352201	2	25	receptor biosynthetic process	HOXA5;PPARG
664	GO:0035162	0.00827602963289096	16.0449438202247	0.137578616352201	2	25	embryonic hemopoiesis	KIT;TGFBR2
665	GO:0043276	0.00827602963289096	16.0449438202247	0.137578616352201	2	25	anoikis	PDK4;CAV1
666	GO:0048246	0.00827602963289096	16.0449438202247	0.137578616352201	2	25	macrophage chemotaxis	EDNRB;CX3CL1
667	GO:0006633	0.00861212204583809	5.27861421401975	0.803459119496855	4	146	fatty acid biosynthetic process	MGLL;ANXA1;LPL;PDK4
668	GO:0097529	0.00861212204583809	5.27861421401975	0.803459119496855	4	146	myeloid leukocyte migration	EDNRB;FIGF;KIT;CX3CL1
669	GO:0097191	0.00864894485317424	4.21018480066445	1.26022012578616	5	229	extrinsic apoptotic signaling pathway	NRG1;IGF1;CX3CL1;SFRP1;CAV1
670	GO:0046031	0.0087940131539022	7.5419226044226	0.42374213836478	3	77	ADP metabolic process	AK5;GPD1;IGF1
671	GO:0046718	0.0087940131539022	7.5419226044226	0.42374213836478	3	77	viral entry into host cell	GSN;CAV1;CAV2
672	GO:0018105	0.0088035787877532	4.19121447028424	1.26572327044025	5	230	peptidyl-serine phosphorylation	RAPGEF3;DMD;PPP1R15A;TGFBR2;CAV1
673	GO:0040013	0.0088035787877532	4.19121447028424	1.26572327044025	5	230	negative regulation of locomotion	GSN;HOXA7;PTPRM;SFRP1;KLF4
674	GO:0071478	0.00881649245312598	5.24137931034483	0.808962264150943	4	147	cellular response to radiation	CRYAB;AQP1;MFAP4;SFRP1
675	GO:0046320	0.00893382777735702	15.375468164794	0.143081761006289	2	26	regulation of fatty acid oxidation	PDK4;PPARG
676	GO:0071709	0.00893382777735702	15.375468164794	0.143081761006289	2	26	membrane assembly	CAV1;CAV2
677	GO:0080134	0.00893844128543814	2.15290216852776	7.68238993710692	15	1396	regulation of response to stress	MGLL;DUSP6;EDNRB;PPP1R15A;IL17B;GSN;PDK4;PPARG;CX3CL1;SFRP1;TGFBR2;CAV1;PPAP2B;KLF4;CD36
678	GO:0031347	0.00894009255262165	2.57993457283293	4.18789308176101	10	761	regulation of defense response	MGLL;DUSP6;EDNRB;IL17B;PDK4;PPARG;CX3CL1;CAV1;KLF4;CD36
679	GO:0045927	0.0089601196116261	4.17241201893394	1.27122641509434	5	231	positive regulation of growth	NRG1;IGF1;KRT17;SFRP1;TGFBR2
680	GO:0014031	0.00902401308764805	5.20466155810983	0.814465408805031	4	148	mesenchymal cell development	EDNRB;NRG1;SFRP1;TGFBR3
681	GO:0005977	0.00910988454200161	7.44090909090909	0.429245283018868	3	78	glycogen metabolic process	IGF1;PYGM;PER2
682	GO:0007492	0.00910988454200161	7.44090909090909	0.429245283018868	3	78	endoderm development	DUSP6;ITGA7;LAMB3
683	GO:0044275	0.00910988454200161	7.44090909090909	0.429245283018868	3	78	cellular carbohydrate catabolic process	GPD1;IGF1;PYGM
684	GO:0022409	0.00911857864726507	4.15377522794796	1.27672955974843	5	232	positive regulation of cell-cell adhesion	IGF1;CX3CL1;TGFBR2;CAV1;PPAP2B
685	GO:0030308	0.00923470278144208	5.16845025762981	0.819968553459119	4	149	negative regulation of cell growth	CRYAB;FHL1;PPARG;SFRP1
686	GO:0030036	0.00924548352685195	2.91131889988798	2.94418238993711	8	535	actin cytoskeleton organization	RAPGEF3;WASF3;CNN1;MRAS;GSN;AQP1;KIT;SFRP1
687	GO:0044283	0.00934406746857526	2.90562248995984	2.94968553459119	8	536	small molecule biosynthetic process	CDO1;MGLL;GPD1;ANXA1;LPL;PDK4;RBP4;PER2
688	GO:0006073	0.00943233494254959	7.3425538277512	0.434748427672956	3	79	cellular glucan metabolic process	IGF1;PYGM;PER2
689	GO:0044042	0.00943233494254959	7.3425538277512	0.434748427672956	3	79	glucan metabolic process	IGF1;PYGM;PER2
690	GO:0045935	0.0095049425450212	2.04337821576089	9.23977987421384	17	1679	positive regulation of nucleobase-containing compound metabolic process	CDKN1C;RAPGEF3;EPAS1;FOSB;PPP1R15A;GPD1;HOXA5;HOXA7;ID4;IGF1;KIT;ABLIM1;MEOX1;PPARG;SFRP1;PPAP2B;KLF4
691	GO:0035336	0.00961425003438234	14.7595505617978	0.148584905660377	2	27	long-chain fatty-acyl-CoA metabolic process	ACSL1;DGAT2
692	GO:0036296	0.00961425003438234	14.7595505617978	0.148584905660377	2	27	response to increased oxygen levels	PPARG;CAV1
693	GO:0048147	0.00961425003438234	14.7595505617978	0.148584905660377	2	27	negative regulation of fibroblast proliferation	PPARG;SFRP1
694	GO:0055093	0.00961425003438234	14.7595505617978	0.148584905660377	2	27	response to hyperoxia	PPARG;CAV1
695	GO:0006366	0.00974405939689261	1.96614850976362	10.813679245283	19	1965	transcription from RNA polymerase II promoter	CDKN1C;TXNIP;EDNRB;EPAS1;FOSB;PPP1R15A;HOXA5;HOXA7;ID4;IGF1;ABLIM1;MEOX1;PPARG;TGFBR3;CAV1;TSC22D1;PER2;KLF4;CD36
696	GO:0043266	0.00976139166409548	7.24675324675325	0.440251572327044	3	80	regulation of potassium ion transport	FHL1;PRNP;CAV1
697	GO:0032880	0.0097801351859904	2.42620464852608	4.91430817610063	11	893	regulation of protein localization	RAPGEF3;GSN;ANXA1;NRG1;IGF1;PRNP;RBP4;CX3CL1;SFRP1;PER2;CD36
698	GO:0048584	0.0097950627810185	1.96500313873195	10.8191823899371	19	1966	positive regulation of response to stimulus	CDKN1C;DUSP6;FIGF;PPP1R15A;IL17B;GSN;NRG1;IGF1;KIT;PRNP;CX3CL1;SFRP1;TGFBR2;TGFBR3;CAV1;CAV2;PPAP2B;KL;CD36
699	GO:0032868	0.00987118534752821	3.13360719874804	2.38286163522013	7	433	response to insulin	DUSP6;NRG1;KIT;PDK4;PPARG;CAV2;KL
700	GO:0042110	0.00987118534752821	3.13360719874804	2.38286163522013	7	433	T cell activation	GSN;ANXA1;IGF1;KIT;PRNP;TGFBR2;CAV1
701	GO:0070489	0.00987118534752821	3.13360719874804	2.38286163522013	7	433	T cell aggregation	GSN;ANXA1;IGF1;KIT;PRNP;TGFBR2;CAV1
702	GO:0048864	0.00988597145583258	5.06275240757999	0.836477987421384	4	152	stem cell development	EDNRB;NRG1;SFRP1;TGFBR3
703	GO:0048568	0.00998904703291848	3.12607338017174	2.38836477987421	7	434	embryonic organ development	CDKN1C;EPAS1;HOXA5;HOXA7;KIT;RBP4;TGFBR2
704	GO:0071593	0.00998904703291848	3.12607338017174	2.38836477987421	7	434	lymphocyte aggregation	GSN;ANXA1;IGF1;KIT;PRNP;TGFBR2;CAV1
