# Supplementary material for: Analysis of breast cancer subtypes by AP-ISA biclustering
Source: BMC Bioinformatics. 2017 Nov 14;18:481. doi: 10.1186/s12859-017-1926-z (PMC5686903; doi:10.1186/s12859-017-1926-z)
Supplement: Supplementary file 2 — The GO and KEGG enrichment analysis results for the nine AP-ISA biclusters are listed respectively. (ZIP 88 kb) [file 12859_2017_1926_MOESM2_ESM.zip › Enrichment analysis/GO_list/Bicluster_2.csv]

	GOBPID	Pvalue	OddsRatio	ExpCount	Count	Size	Term	Symbols
1	GO:0010842	0.0015421411180146	39.5390156062425	0.0585994194484761	2	19	retina layer formation	FJX1;HIPK2
2	GO:0044260	0.00180672022119516	2.45567010309278	25.2409288824383	36	8184	cellular macromolecule metabolic process	ZFP36L2;CST6;H1F0;HOXC9;STT3A;MAFG;NDUFA7;PEBP1;PFDN2;PTMS;RARA;CCL24;TCF3;TCF7L2;ZNF133;SHFM1;EIF4G3;DYRK4;MTA1;SPEG;CIT;LZTS1;ATF5;KPNA6;HSPBP1;ZDHHC5;UTP20;HIPK2;MRPS17;ESF1;TRMT1;MRPS15;ZBED3;GTPBP3;ZNF688;LCE1C
3	GO:0044238	0.00223391129381934	2.65614754098361	30.980587808418	41	10045	primary metabolic process	ZFP36L2;CST6;GPT;H1F0;HOXC9;STT3A;MAFG;NDUFA7;PEBP1;PFDN2;PHYH;PSPH;PTMS;RARA;CCL24;TCF3;TCF7L2;ZNF133;SHFM1;EIF4G3;DYRK4;MTA1;SPEG;CIT;LZTS1;ATF5;MORC2;KPNA6;HSPBP1;ZDHHC5;UTP20;HIPK2;MRPS17;ESF1;TRMT1;MRPS15;VPS37B;ZBED3;GTPBP3;ZNF688;LCE1C
4	GO:0002940	0.00308417997097243	Inf	0.00308417997097242	1	1	tRNA N2-guanine methylation	TRMT1
5	GO:0060010	0.00308417997097243	Inf	0.00308417997097242	1	1	Sertoli cell fate commitment	RARA
6	GO:0043170	0.00426059784043375	2.29844942400233	27.3073294629898	37	8854	macromolecule metabolic process	ZFP36L2;CST6;H1F0;HOXC9;STT3A;MAFG;NDUFA7;PEBP1;PFDN2;PTMS;RARA;CCL24;TCF3;TCF7L2;ZNF133;SHFM1;EIF4G3;DYRK4;MTA1;SPEG;CIT;LZTS1;ATF5;KPNA6;HSPBP1;ZDHHC5;UTP20;HIPK2;MRPS17;ESF1;TRMT1;MRPS15;VPS37B;ZBED3;GTPBP3;ZNF688;LCE1C
7	GO:0071704	0.00522358271851634	2.44040061931488	31.9983671988389	41	10375	organic substance metabolic process	ZFP36L2;CST6;GPT;H1F0;HOXC9;STT3A;MAFG;NDUFA7;PEBP1;PFDN2;PHYH;PSPH;PTMS;RARA;CCL24;TCF3;TCF7L2;ZNF133;SHFM1;EIF4G3;DYRK4;MTA1;SPEG;CIT;LZTS1;ATF5;MORC2;KPNA6;HSPBP1;ZDHHC5;UTP20;HIPK2;MRPS17;ESF1;TRMT1;MRPS15;VPS37B;ZBED3;GTPBP3;ZNF688;LCE1C
8	GO:0051099	0.00535325931526858	9.13671875	0.354680696661829	3	115	positive regulation of binding	RARA;TCF7L2;HIPK2
9	GO:0032543	0.00561574501323206	8.97532894736842	0.360849056603774	3	117	mitochondrial translation	NDUFA7;MRPS17;MRPS15
10	GO:0031076	0.0057972578316609	19.1836734693878	0.11411465892598	2	37	embryonic camera-type eye development	RARA;HIPK2
11	GO:0044237	0.00591729450124074	2.34860586697647	31.0145137880987	40	10056	cellular metabolic process	ZFP36L2;CST6;GPT;H1F0;HOXC9;STT3A;MAFG;NDUFA7;PEBP1;PFDN2;PHYH;PSPH;PTMS;RARA;CCL24;TCF3;TCF7L2;ZNF133;SHFM1;EIF4G3;DYRK4;MTA1;SPEG;CIT;LZTS1;ATF5;MORC2;KPNA6;HSPBP1;ZDHHC5;UTP20;HIPK2;MRPS17;ESF1;TRMT1;MRPS15;ZBED3;GTPBP3;ZNF688;LCE1C
12	GO:0044334	0.00615903372491755	329.68	0.00616835994194485	1	2	canonical Wnt signaling pathway involved in positive regulation of epithelial to mesenchymal transition	TCF7L2
13	GO:0097089	0.00615903372491755	329.68	0.00616835994194485	1	2	methyl-branched fatty acid metabolic process	PHYH
14	GO:1902499	0.00615903372491755	329.68	0.00616835994194485	1	2	positive regulation of protein autoubiquitination	MTA1
15	GO:0006413	0.00858899792863279	5.35279564571994	0.808055152394775	4	262	translational initiation	RARA;EIF4G3;MRPS17;MRPS15
16	GO:0045165	0.0091642060604792	5.24941347787396	0.823476052249637	4	267	cell fate commitment	RARA;TCF3;TCF7L2;HIPK2
17	GO:0000472	0.00922458890092048	164.83	0.00925253991291727	1	3	endonucleolytic cleavage to generate mature 5'-end of SSU-rRNA from (SSU-rRNA, 5.8S rRNA, LSU-rRNA)	UTP20
18	GO:0000480	0.00922458890092048	164.83	0.00925253991291727	1	3	endonucleolytic cleavage in 5'-ETS of tricistronic rRNA transcript (SSU-rRNA, 5.8S rRNA, LSU-rRNA)	UTP20
19	GO:0000967	0.00922458890092048	164.83	0.00925253991291727	1	3	rRNA 5'-end processing	UTP20
20	GO:0002175	0.00922458890092048	164.83	0.00925253991291727	1	3	protein localization to paranode region of axon	CNTNAP1
21	GO:0010908	0.00922458890092048	164.83	0.00925253991291727	1	3	regulation of heparan sulfate proteoglycan biosynthetic process	TCF7L2
22	GO:0010909	0.00922458890092048	164.83	0.00925253991291727	1	3	positive regulation of heparan sulfate proteoglycan biosynthetic process	TCF7L2
23	GO:0034471	0.00922458890092048	164.83	0.00925253991291727	1	3	ncRNA 5'-end processing	UTP20
24	GO:0043686	0.00922458890092048	164.83	0.00925253991291727	1	3	co-translational protein modification	STT3A
25	GO:1902498	0.00922458890092048	164.83	0.00925253991291727	1	3	regulation of protein autoubiquitination	MTA1
26	GO:1902730	0.00922458890092048	164.83	0.00925253991291727	1	3	positive regulation of proteoglycan biosynthetic process	TCF7L2
27	GO:1903774	0.00922458890092048	164.83	0.00925253991291727	1	3	positive regulation of viral budding via host ESCRT complex	VPS37B
28	GO:2000418	0.00922458890092048	164.83	0.00925253991291727	1	3	positive regulation of eosinophil migration	CCL24
29	GO:0060042	0.00999849505115699	14.2752930959618	0.151124818577649	2	49	retina morphogenesis in camera-type eye	FJX1;HIPK2
