# Supplementary material for: Analysis of breast cancer subtypes by AP-ISA biclustering
Source: BMC Bioinformatics. 2017 Nov 14;18:481. doi: 10.1186/s12859-017-1926-z (PMC5686903; doi:10.1186/s12859-017-1926-z)
Supplement: Supplementary file 2 — The GO and KEGG enrichment analysis results for the nine AP-ISA biclusters are listed respectively. (ZIP 88 kb) [file 12859_2017_1926_MOESM2_ESM.zip › Enrichment analysis/GO_list/Bicluster_3.csv]

	GOBPID	Pvalue	OddsRatio	ExpCount	Count	Size	Term	Symbols
1	GO:0044087	1.03151830490836e-05	6.01177811550152	2.22514513788099	11	669	regulation of cellular component biogenesis	BIK;GSK3B;ODF2;RAP1GAP;SDC1;STX1A;TMSB10;SNF8;FHOD1;VPS37B;WIPF2
2	GO:1903772	0.000107928254186927	207.270440251572	0.0166303821964199	2	5	regulation of viral budding via host ESCRT complex	SNF8;VPS37B
3	GO:0044699	0.000128844628680928	12.6896965155489	44.5660982099661	54	13399	single-organism process	BIK;CASP3;CDC6;CEACAM5;CLTC;CRAT;CYB561;ERBB2;ETFA;FGFR4;GALE;GALNT3;GRB7;GSK3B;IDH2;LFNG;MMP15;ODF2;PSMD3;RAP1GAP;RPL19;RRM2;S100A8;S100P;SDC1;STX1A;STYX;TCAP;ABCC3;TMSB10;ATP2C2;AKR1A1;STARD3;KDELR2;SNF8;GCAT;QPRT;PITPNC1;FHOD1;MRPL27;PTRH2;GALNT7;TRPV6;EAF2;GNPNAT1;SLC13A3;FA2H;VPS37B;TTYH3;FBXL20;ABCC11;ORMDL3;WIPF2;CREB3L4
4	GO:0051128	0.000215914219120361	3.20628814355015	6.76856555394291	17	2035	regulation of cellular component organization	BIK;CDC6;CLTC;ERBB2;FGFR4;GSK3B;ODF2;RAP1GAP;S100A8;SDC1;STX1A;TMSB10;SNF8;FHOD1;EAF2;VPS37B;WIPF2
5	GO:0044763	0.00031126889177905	4.61490785885464	40.418480890179	51	12152	single-organism cellular process	BIK;CASP3;CDC6;CEACAM5;CLTC;CRAT;CYB561;ERBB2;ETFA;FGFR4;GALNT3;GRB7;GSK3B;IDH2;LFNG;MMP15;ODF2;PSMD3;RAP1GAP;RPL19;RRM2;S100A8;S100P;SDC1;STX1A;STYX;TCAP;ABCC3;TMSB10;ATP2C2;AKR1A1;STARD3;KDELR2;SNF8;GCAT;QPRT;PITPNC1;FHOD1;MRPL27;PTRH2;GALNT7;TRPV6;EAF2;GNPNAT1;SLC13A3;FA2H;TTYH3;ABCC11;ORMDL3;WIPF2;CREB3L4
6	GO:0033043	0.000317198051490605	4.01085832471562	3.25290275761974	11	978	regulation of organelle organization	BIK;CDC6;GSK3B;ODF2;S100A8;SDC1;TMSB10;SNF8;FHOD1;VPS37B;WIPF2
7	GO:0016054	0.000697414655426843	7.82355769230769	0.708454281567489	5	213	organic acid catabolic process	CRAT;ETFA;AKR1A1;GCAT;QPRT
8	GO:0046395	0.000697414655426843	7.82355769230769	0.708454281567489	5	213	carboxylic acid catabolic process	CRAT;ETFA;AKR1A1;GCAT;QPRT
9	GO:1903541	0.000827575939649957	56.5008576329331	0.0432389937106918	2	13	regulation of exosomal secretion	SDC1;SNF8
10	GO:1903543	0.000827575939649957	56.5008576329331	0.0432389937106918	2	13	positive regulation of exosomal secretion	SDC1;SNF8
11	GO:0043436	0.000835000913027619	3.54396869244936	3.64870585389453	11	1097	oxoacid metabolic process	CRAT;ETFA;FGFR4;IDH2;PSMD3;SDC1;ABCC3;AKR1A1;GCAT;QPRT;FA2H
12	GO:0044282	0.000856911670762079	5.97447438189777	1.1208877600387	6	337	small molecule catabolic process	CRAT;ETFA;GALE;AKR1A1;GCAT;QPRT
13	GO:0006082	0.000954902453532097	3.48211050724638	3.70857522980165	11	1115	organic acid metabolic process	CRAT;ETFA;FGFR4;IDH2;PSMD3;SDC1;ABCC3;AKR1A1;GCAT;QPRT;FA2H
14	GO:0039702	0.00096344703428519	51.7893081761006	0.0465650701499758	2	14	viral budding via host ESCRT complex	SNF8;VPS37B
15	GO:0019752	0.00125396050991453	3.57305699481865	3.24292452830189	10	975	carboxylic acid metabolic process	CRAT;ETFA;FGFR4;IDH2;PSMD3;ABCC3;AKR1A1;GCAT;QPRT;FA2H
16	GO:1990182	0.00126507047871261	44.3854447439353	0.0532172230285438	2	16	exosomal secretion	SDC1;SNF8
17	GO:2000811	0.00126507047871261	44.3854447439353	0.0532172230285438	2	16	negative regulation of anoikis	CEACAM5;PTRH2
18	GO:0046755	0.00143069219698265	41.4238993710692	0.0565432994678278	2	17	viral budding	SNF8;VPS37B
19	GO:1902590	0.00143069219698265	41.4238993710692	0.0565432994678278	2	17	multi-organism organelle organization	SNF8;VPS37B
20	GO:1902592	0.00143069219698265	41.4238993710692	0.0565432994678278	2	17	multi-organism membrane budding	SNF8;VPS37B
21	GO:0044089	0.00146397688068375	5.36146850044366	1.24395258829221	6	374	positive regulation of cellular component biogenesis	BIK;GSK3B;SDC1;FHOD1;VPS37B;WIPF2
22	GO:1901575	0.00160208413083404	2.85425409620365	5.90378567972908	14	1775	organic substance catabolic process	CASP3;CDC6;CRAT;ETFA;GALE;GSK3B;PSMD3;RPL19;SDC1;AKR1A1;SNF8;GCAT;QPRT;FBXL20
23	GO:0017157	0.00170608689145399	8.53908496732026	0.512215771649734	4	154	regulation of exocytosis	SDC1;STX1A;SNF8;TRPV6
24	GO:0009056	0.00175465708199071	2.66312354312354	7.37058538945331	16	2216	catabolic process	CASP3;CDC6;CRAT;ETFA;GALE;GSK3B;MMP15;PSMD3;RPL19;S100A8;SDC1;AKR1A1;SNF8;GCAT;QPRT;FBXL20
25	GO:0045921	0.00176544946764547	13.7224080267559	0.239477503628447	3	72	positive regulation of exocytosis	SDC1;STX1A;SNF8
26	GO:0044803	0.00198602005865084	34.5136268343816	0.0665215287856797	2	20	multi-organism membrane organization	SNF8;VPS37B
27	GO:0044723	0.00216757493659389	3.85457431545529	2.34488388969521	8	705	single-organism carbohydrate metabolic process	CLTC;GALE;GALNT3;GSK3B;IDH2;AKR1A1;GALNT7;GNPNAT1
28	GO:2000209	0.00219040280132489	32.695134061569	0.0698476052249637	2	21	regulation of anoikis	CEACAM5;PTRH2
29	GO:0044281	0.00234256352836717	2.5208598186287	8.31851717464925	17	2501	small molecule metabolic process	CRAT;ETFA;FGFR4;GALE;GSK3B;IDH2;PSMD3;RRM2;SDC1;STX1A;ABCC3;AKR1A1;STARD3;GCAT;QPRT;GNPNAT1;FA2H
30	GO:0005975	0.00237104715904983	3.48954037267081	2.94025157232704	9	884	carbohydrate metabolic process	CLTC;GALE;GALNT3;GSK3B;IDH2;SDC1;AKR1A1;GALNT7;GNPNAT1
31	GO:0032787	0.00282843479307233	4.08564407276995	1.91249395258829	7	575	monocarboxylic acid metabolic process	CRAT;ETFA;FGFR4;IDH2;ABCC3;AKR1A1;FA2H
32	GO:0043276	0.00310260645578132	27.0024610336341	0.0831519109820997	2	25	anoikis	CEACAM5;PTRH2
33	GO:0001949	0.00332607643928395	Inf	0.00332607643928399	1	1	sebaceous gland cell differentiation	FA2H
34	GO:0006064	0.00332607643928395	Inf	0.00332607643928399	1	1	glucuronate catabolic process	AKR1A1
35	GO:0010797	0.00332607643928395	Inf	0.00332607643928399	1	1	regulation of multivesicular body size involved in endosome transport	SNF8
36	GO:0019518	0.00332607643928395	Inf	0.00332607643928399	1	1	L-threonine catabolic process to glycine	GCAT
37	GO:0034213	0.00332607643928395	Inf	0.00332607643928399	1	1	quinolinate catabolic process	QPRT
38	GO:0042839	0.00332607643928395	Inf	0.00332607643928399	1	1	D-glucuronate metabolic process	AKR1A1
39	GO:0042840	0.00332607643928395	Inf	0.00332607643928399	1	1	D-glucuronate catabolic process	AKR1A1
40	GO:0090156	0.00332607643928395	Inf	0.00332607643928399	1	1	cellular sphingolipid homeostasis	ORMDL3
41	GO:1903697	0.00332607643928395	Inf	0.00332607643928399	1	1	negative regulation of microvillus assembly	RAP1GAP
42	GO:0000083	0.00361463281814559	24.8392452830189	0.0898040638606676	2	27	regulation of transcription involved in G1/S transition of mitotic cell cycle	CDC6;RRM2
43	GO:0043254	0.00448625576224923	5.03426791277259	1.08430091920658	5	326	regulation of protein complex assembly	BIK;GSK3B;STX1A;TMSB10;WIPF2
44	GO:0072329	0.00473817791523402	9.54662004662005	0.339259796806967	3	102	monocarboxylic acid catabolic process	CRAT;ETFA;AKR1A1
45	GO:0044085	0.00524442704165174	2.34951334379906	8.20210449927431	16	2466	cellular component biogenesis	BIK;GRB7;GSK3B;ODF2;RAP1GAP;RRM2;SDC1;STX1A;TCAP;TMSB10;MPHOSPH6;SNF8;QPRT;FHOD1;VPS37B;WIPF2
46	GO:0022607	0.00619507020874056	2.35484761484099	7.58012820512821	15	2279	cellular component assembly	BIK;GRB7;GSK3B;ODF2;RAP1GAP;RRM2;SDC1;STX1A;TCAP;TMSB10;SNF8;QPRT;FHOD1;VPS37B;WIPF2
47	GO:0019068	0.00636488283750995	18.2541620421754	0.119738751814224	2	36	virion assembly	SNF8;VPS37B
48	GO:0032885	0.00636488283750995	18.2541620421754	0.119738751814224	2	36	regulation of polysaccharide biosynthetic process	CLTC;GSK3B
49	GO:0044710	0.00649716733179258	2.04108358547655	17.6780962747944	27	5315	single-organism metabolic process	CDC6;CLTC;CRAT;CYB561;ERBB2;ETFA;FGFR4;GALE;GALNT3;GSK3B;IDH2;MMP15;PSMD3;RRM2;SDC1;STX1A;STYX;ABCC3;AKR1A1;STARD3;GCAT;QPRT;MRPL27;GALNT7;GNPNAT1;FA2H;ORMDL3
50	GO:0006097	0.00664129057873619	305.185185185185	0.00665215287856797	1	2	glyoxylate cycle	IDH2
51	GO:0015744	0.00664129057873619	305.185185185185	0.00665215287856797	1	2	succinate transport	SLC13A3
52	GO:0044337	0.00664129057873619	305.185185185185	0.00665215287856797	1	2	canonical Wnt signaling pathway involved in positive regulation of apoptotic process	GSK3B
53	GO:0048627	0.00664129057873619	305.185185185185	0.00665215287856797	1	2	myoblast development	SDC1
54	GO:0070488	0.00664129057873619	305.185185185185	0.00665215287856797	1	2	neutrophil aggregation	S100A8
55	GO:0071109	0.00664129057873619	305.185185185185	0.00665215287856797	1	2	superior temporal gyrus development	GSK3B
56	GO:0071422	0.00664129057873619	305.185185185185	0.00665215287856797	1	2	succinate transmembrane transport	SLC13A3
57	GO:2000077	0.00664129057873619	305.185185185185	0.00665215287856797	1	2	negative regulation of type B pancreatic cell development	GSK3B
58	GO:0045862	0.00670959205382782	4.55564971751412	1.19406144170295	5	359	positive regulation of proteolysis	CASP3;FGFR4;GSK3B;PSMD3;S100A8
59	GO:0010638	0.00680364770163581	3.8737522731865	1.69962506047412	6	511	positive regulation of organelle organization	BIK;GSK3B;SDC1;FHOD1;VPS37B;WIPF2
60	GO:0007173	0.00694408386692193	4.51652661064426	1.2040396710208	5	362	epidermal growth factor receptor signaling pathway	ERBB2;FGFR4;GRB7;GSK3B;PSMD3
61	GO:1902578	0.00694600400659656	2.08843196255433	13.3375665215288	22	4010	single-organism localization	CLTC;CYB561;ERBB2;GSK3B;RPL19;S100A8;SDC1;STX1A;STYX;ABCC3;TMSB10;ATP2C2;STARD3;KDELR2;SNF8;PITPNC1;TRPV6;SLC13A3;VPS37B;TTYH3;ABCC11;WIPF2
62	GO:0044248	0.00715950264755124	2.44048260813759	6.21311078858249	13	1868	cellular catabolic process	CASP3;CDC6;CRAT;ETFA;GSK3B;PSMD3;RPL19;S100A8;AKR1A1;SNF8;GCAT;QPRT;FBXL20
63	GO:0016050	0.00747035072866558	5.56622998544396	0.774975810353169	4	233	vesicle organization	SDC1;STX1A;SNF8;VPS37B
64	GO:0038127	0.00751354623561714	4.42774725274725	1.22732220609579	5	369	ERBB signaling pathway	ERBB2;FGFR4;GRB7;GSK3B;PSMD3
65	GO:0055088	0.00777607400065281	7.93244990303814	0.405781325592646	3	122	lipid homeostasis	ETFA;FGFR4;ORMDL3
66	GO:0055114	0.00779364518016413	2.87241964174906	3.52564102564103	9	1060	oxidation-reduction process	CRAT;CYB561;ETFA;GSK3B;IDH2;RRM2;STX1A;AKR1A1;FA2H
67	GO:0038093	0.00811497202541761	4.34231805929919	1.25060474117078	5	376	Fc receptor signaling pathway	ERBB2;FGFR4;GSK3B;PSMD3;WIPF2
68	GO:0032881	0.00819702035652877	15.9090469279149	0.136369134010643	2	41	regulation of polysaccharide metabolic process	CLTC;GSK3B
69	GO:0051146	0.0086343832610406	5.33005168594635	0.808236574746009	4	243	striated muscle cell differentiation	CEACAM5;GSK3B;SDC1;TCAP
70	GO:0060627	0.00922288454009338	4.20313315926893	1.29051765844219	5	388	regulation of vesicle-mediated transport	SDC1;STX1A;SNF8;TRPV6;VPS37B
71	GO:0022617	0.00924887133680412	7.42913385826772	0.432389937106918	3	130	extracellular matrix disassembly	CASP3;FGFR4;MMP15
72	GO:0000147	0.00994567723763118	152.583333333333	0.00997822931785196	1	3	actin cortical patch assembly	WIPF2
73	GO:0000320	0.00994567723763118	152.583333333333	0.00997822931785196	1	3	re-entry into mitotic cell cycle	GSK3B
74	GO:0006567	0.00994567723763118	152.583333333333	0.00997822931785196	1	3	threonine catabolic process	GCAT
75	GO:0010796	0.00994567723763118	152.583333333333	0.00997822931785196	1	3	regulation of multivesicular body size	SNF8
76	GO:0014043	0.00994567723763118	152.583333333333	0.00997822931785196	1	3	negative regulation of neuron maturation	GSK3B
77	GO:0018242	0.00994567723763118	152.583333333333	0.00997822931785196	1	3	protein O-linked glycosylation via serine	GALNT3
78	GO:0019254	0.00994567723763118	152.583333333333	0.00997822931785196	1	3	carnitine metabolic process, CoA-linked	CRAT
79	GO:0019853	0.00994567723763118	152.583333333333	0.00997822931785196	1	3	L-ascorbic acid biosynthetic process	AKR1A1
80	GO:0030241	0.00994567723763118	152.583333333333	0.00997822931785196	1	3	skeletal muscle myosin thick filament assembly	TCAP
81	GO:0044026	0.00994567723763118	152.583333333333	0.00997822931785196	1	3	DNA hypermethylation	GSK3B
82	GO:0044027	0.00994567723763118	152.583333333333	0.00997822931785196	1	3	hypermethylation of CpG island	GSK3B
83	GO:0044396	0.00994567723763118	152.583333333333	0.00997822931785196	1	3	actin cortical patch organization	WIPF2
84	GO:0045204	0.00994567723763118	152.583333333333	0.00997822931785196	1	3	MAPK export from nucleus	STYX
85	GO:0048769	0.00994567723763118	152.583333333333	0.00997822931785196	1	3	sarcomerogenesis	TCAP
86	GO:0051666	0.00994567723763118	152.583333333333	0.00997822931785196	1	3	actin cortical patch localization	WIPF2
87	GO:0071688	0.00994567723763118	152.583333333333	0.00997822931785196	1	3	striated muscle myosin thick filament assembly	TCAP
88	GO:1900126	0.00994567723763118	152.583333333333	0.00997822931785196	1	3	negative regulation of hyaluronan biosynthetic process	CLTC
89	GO:1903774	0.00994567723763118	152.583333333333	0.00997822931785196	1	3	positive regulation of viral budding via host ESCRT complex	VPS37B
90	GO:2000466	0.00994567723763118	152.583333333333	0.00997822931785196	1	3	negative regulation of glycogen (starch) synthase activity	GSK3B
