# Supplementary material for: Analysis of breast cancer subtypes by AP-ISA biclustering
Source: BMC Bioinformatics. 2017 Nov 14;18:481. doi: 10.1186/s12859-017-1926-z (PMC5686903; doi:10.1186/s12859-017-1926-z)
Supplement: Supplementary file 2 — The GO and KEGG enrichment analysis results for the nine AP-ISA biclusters are listed respectively. (ZIP 88 kb) [file 12859_2017_1926_MOESM2_ESM.zip › Enrichment analysis/GO_list/Bicluster_4.csv]

	GOBPID	Pvalue	OddsRatio	ExpCount	Count	Size	Term	Symbols
1	GO:0007049	1.08932941695646e-05	3.80483512913531	6.46915820029028	19	1698	cell cycle	CCNE1;CDC20;CDK6;CDKN2A;CENPA;FANCA;FOXC1;STMN1;MSH2;TTK;CDK2AP1;RAD54L;CDC123;GTPBP4;PHGDH;CDCA8;CENPN;TTYH1;SUV39H2
2	GO:0000278	9.06646249841352e-05	4.04018072289157	3.84415820029028	13	1009	mitotic cell cycle	CCNE1;CDC20;CDK6;CDKN2A;CENPA;FOXC1;STMN1;MSH2;TTK;CDC123;CDCA8;CENPN;TTYH1
3	GO:0022402	0.000270316195921788	3.42316784869976	4.88806240928882	14	1283	cell cycle process	CCNE1;CDC20;CDK6;CDKN2A;CENPA;FANCA;STMN1;MSH2;TTK;RAD54L;CDC123;PHGDH;CDCA8;TTYH1
4	GO:0048671	0.000296327667795762	107.986885245902	0.0266690856313498	2	7	negative regulation of collateral sprouting	IFRD1;BCL11A
5	GO:0006338	0.000377063143552835	8.95892817922249	0.617198838896952	5	162	chromatin remodeling	CDKN2A;CENPA;CENPN;SUV39H2;ANP32E
6	GO:0008585	0.000528567813920522	11.813198701767	0.373367198838897	4	98	female gonad development	CCNE1;COL9A3;FANCA;FOXC1
7	GO:0046545	0.000637826074341887	11.2131484334874	0.392416545718432	4	103	development of primary female sexual characteristics	CCNE1;COL9A3;FANCA;FOXC1
8	GO:0051301	0.000687911157147888	4.17061611374408	2.44593613933237	9	642	cell division	CCNE1;CDC20;CDK6;CDKN2A;MSH2;YBX1;TTK;CDC123;CDCA8
9	GO:0046855	0.000768501900523329	59.9781420765027	0.0419085631349782	2	11	inositol phosphate dephosphorylation	IMPA2;MTMR2
10	GO:0046838	0.000919939436249918	53.9770491803279	0.0457184325108853	2	12	phosphorylated carbohydrate dephosphorylation	IMPA2;MTMR2
11	GO:0022008	0.00092343688955918	2.88887593283582	6.18341799709724	15	1623	neurogenesis	CDC20;CDK6;COL9A3;EN1;FABP7;IFRD1;STMN1;KLK6;WNT6;LRP8;FZD9;MTMR2;PHGDH;BCL11A;CHODL
12	GO:0030098	0.00101851133963288	5.7331206804891	1.15439042089985	6	303	lymphocyte differentiation	CDK6;CDKN2A;MSH2;FZD9;LY6D;BCL11A
13	GO:0043486	0.00101960180935834	16.7591836734694	0.19811320754717	3	52	histone exchange	CENPA;CENPN;ANP32E
14	GO:0046660	0.00102787986980511	9.81550922453877	0.445754716981132	4	117	female sex differentiation	CCNE1;COL9A3;FANCA;FOXC1
15	GO:0008406	0.0010704228180895	7.04990469589326	0.777213352685051	5	204	gonad development	CCNE1;COL9A3;FANCA;FOXC1;MSH2
16	GO:0071545	0.00108453415141905	49.0670640834575	0.0495283018867925	2	13	inositol phosphate catabolic process	IMPA2;MTMR2
17	GO:0045137	0.00119218703584088	6.875	0.796262699564586	5	209	development of primary sexual characteristics	CCNE1;COL9A3;FANCA;FOXC1;MSH2
18	GO:1903047	0.00119809290672952	3.55603546260514	3.20029027576197	10	840	mitotic cell cycle process	CCNE1;CDC20;CDK6;CDKN2A;CENPA;STMN1;MSH2;TTK;CDCA8;TTYH1
19	GO:0030154	0.00138294462700576	2.3039800923462	14.0355587808418	25	3684	cell differentiation	CCNE1;CDC20;CDK6;CDKN2A;COL9A3;EN1;FABP7;FOXC1;IFRD1;STMN1;MSH2;YBX1;PRKX;KLK6;SRPK1;WNT6;LRP8;FZD9;LY6D;MTMR2;GTPBP4;PHGDH;BCL11A;SUV39H2;CHODL
20	GO:0008340	0.00145279868169061	41.5132408575031	0.0571480406386067	2	15	determination of adult lifespan	MSH2;RAD54L
21	GO:0051276	0.00163492502475652	3.20146161380246	3.93178519593614	11	1032	chromosome organization	CDC20;CDKN2A;CENPA;MSH2;SRPK1;TTK;RAD54L;CDCA8;CENPN;SUV39H2;ANP32E
22	GO:0060218	0.00165627163606537	38.5456674473068	0.0609579100145138	2	16	hematopoietic stem cell differentiation	CDK6;FOXC1
23	GO:0048699	0.00171056305018999	2.78846692171317	5.88624818577649	14	1545	generation of neurons	CDC20;CDK6;COL9A3;EN1;IFRD1;STMN1;KLK6;WNT6;LRP8;FZD9;MTMR2;PHGDH;BCL11A;CHODL
24	GO:0010975	0.00177952790454708	5.11762840837032	1.2877358490566	6	338	regulation of neuron projection development	CDC20;IFRD1;KLK6;LRP8;BCL11A;CHODL
25	GO:0048670	0.00187250804323594	35.9737704918033	0.0647677793904209	2	17	regulation of collateral sprouting	IFRD1;BCL11A
26	GO:0031397	0.00193992713850173	8.20489642184558	0.529571843251089	4	139	negative regulation of protein ubiquitination	CDC20;CDKN2A;TTK;GTPBP4
27	GO:0006259	0.00198809166115853	3.30751108941571	3.42507256894049	10	899	DNA metabolic process	CCNE1;CDKN2A;FANCA;FANCE;MSH2;POLR2F;SRPK1;CDK2AP1;RAD54L;GTPBP4
28	GO:0051784	0.00230863632949205	12.4295454545455	0.262880986937591	3	69	negative regulation of nuclear division	CDC20;MSH2;TTK
29	GO:0032502	0.00240677326549114	2.10940488841658	21.6362481857765	33	5679	developmental process	CCNE1;CDC20;CDK6;CDKN2A;COL9A3;CRABP1;EN1;FABP7;FANCA;FOXC1;IFRD1;STMN1;MSH2;YBX1;SERPINB5;PLOD1;POLR2F;PRKX;KLK6;SRPK1;WNT6;LRP8;FZD9;RAD54L;LY6D;MTMR2;MRAS;GTPBP4;PHGDH;BCL11A;SUV39H2;B3GNT5;CHODL
30	GO:1903321	0.00249726656140725	7.6343658679135	0.56767053701016	4	149	negative regulation of protein modification by small protein conjugation or removal	CDC20;CDKN2A;TTK;GTPBP4
31	GO:0045786	0.00256570068020107	4.12939049586777	1.87064586357039	7	491	negative regulation of cell cycle	CDC20;CDK6;CDKN2A;FOXC1;MSH2;TTK;CDC123
32	GO:0046174	0.00259682981387185	29.9726775956284	0.0761973875181422	2	20	polyol catabolic process	IMPA2;MTMR2
33	GO:0007059	0.0026127312267779	5.7100633356791	0.952467343976778	5	250	chromosome segregation	CDC20;SRPK1;TTK;CDCA8;CENPN
34	GO:0043044	0.00271110312072511	11.7164285714286	0.278120464441219	3	73	ATP-dependent chromatin remodeling	CENPA;CENPN;ANP32E
35	GO:0048668	0.00286315452481805	28.3934426229508	0.0800072568940493	2	21	collateral sprouting	IFRD1;BCL11A
36	GO:0030517	0.0031417625861928	26.972131147541	0.0838171262699565	2	22	negative regulation of axon extension	IFRD1;BCL11A
37	GO:0007548	0.00314407422025212	5.46100484913793	0.994375907111756	5	261	sex differentiation	CCNE1;COL9A3;FANCA;FOXC1;MSH2
38	GO:0007126	0.00315609659371041	7.13745215965008	0.605769230769231	4	159	meiotic nuclear division	CDC20;FANCA;MSH2;RAD54L
39	GO:1903051	0.00327168972309405	10.932	0.297169811320755	3	78	negative regulation of proteolysis involved in cellular protein catabolic process	CDC20;CDKN2A;TTK
40	GO:0031330	0.00344995388706428	6.95618803965462	0.621008708272859	4	163	negative regulation of cellular catabolic process	CDC20;CDKN2A;TTK;MTMR2
41	GO:1903046	0.00360364792681588	6.86893357195494	0.628628447024673	4	165	meiotic cell cycle process	CDC20;FANCA;MSH2;RAD54L
42	GO:0000280	0.00371693420734981	3.85014478764479	2.00018142235123	7	525	nuclear division	CDC20;FANCA;MSH2;TTK;RAD54L;CDCA8;TTYH1
43	GO:0048869	0.00371912381865678	2.10818489562344	15.0223149492017	25	3943	cellular developmental process	CCNE1;CDC20;CDK6;CDKN2A;COL9A3;EN1;FABP7;FOXC1;IFRD1;STMN1;MSH2;YBX1;PRKX;KLK6;SRPK1;WNT6;LRP8;FZD9;LY6D;MTMR2;GTPBP4;PHGDH;BCL11A;SUV39H2;CHODL
44	GO:0021541	0.0038098693759071	Inf	0.00380986937590711	1	1	ammon gyrus development	LRP8
45	GO:0033341	0.0038098693759071	Inf	0.00380986937590711	1	1	regulation of collagen binding	GTPBP4
46	GO:0033342	0.0038098693759071	Inf	0.00380986937590711	1	1	negative regulation of collagen binding	GTPBP4
47	GO:0043696	0.0038098693759071	Inf	0.00380986937590711	1	1	dedifferentiation	CDK6
48	GO:0043697	0.0038098693759071	Inf	0.00380986937590711	1	1	cell dedifferentiation	CDK6
49	GO:0045128	0.0038098693759071	Inf	0.00380986937590711	1	1	negative regulation of reciprocal meiotic recombination	MSH2
50	GO:0046946	0.0038098693759071	Inf	0.00380986937590711	1	1	hydroxylysine metabolic process	PLOD1
51	GO:0046947	0.0038098693759071	Inf	0.00380986937590711	1	1	hydroxylysine biosynthetic process	PLOD1
52	GO:1902038	0.0038098693759071	Inf	0.00380986937590711	1	1	positive regulation of hematopoietic stem cell differentiation	FOXC1
53	GO:1903636	0.0038098693759071	Inf	0.00380986937590711	1	1	regulation of protein import into mitochondrial outer membrane	PDCD5
54	GO:1903638	0.0038098693759071	Inf	0.00380986937590711	1	1	positive regulation of protein import into mitochondrial outer membrane	PDCD5
55	GO:1903644	0.0038098693759071	Inf	0.00380986937590711	1	1	regulation of chaperone-mediated protein folding	PDCD5
56	GO:1903645	0.0038098693759071	Inf	0.00380986937590711	1	1	negative regulation of chaperone-mediated protein folding	PDCD5
57	GO:0051782	0.00389847992558561	10.245625	0.31621915820029	3	83	negative regulation of cell division	CDC20;MSH2;TTK
58	GO:1903363	0.00389847992558561	10.245625	0.31621915820029	3	83	negative regulation of cellular protein catabolic process	CDC20;CDKN2A;TTK
59	GO:0044767	0.00398834680483953	2.02443564333471	21.3162191582003	32	5595	single-organism developmental process	CCNE1;CDC20;CDK6;CDKN2A;COL9A3;CRABP1;EN1;FABP7;FANCA;FOXC1;IFRD1;STMN1;MSH2;YBX1;SERPINB5;POLR2F;PRKX;KLK6;SRPK1;WNT6;LRP8;FZD9;RAD54L;LY6D;MTMR2;MRAS;GTPBP4;PHGDH;BCL11A;SUV39H2;B3GNT5;CHODL
60	GO:0008283	0.00401371591771231	2.44476432779861	7.17017416545718	15	1882	cell proliferation	CDC20;CDK6;CDKN2A;FABP7;FANCA;FOXC1;SERPINB5;PRKX;TTK;MIA;FZD9;CDC123;PDCD5;GTPBP4;CDCA7
61	GO:0007399	0.00431969640296155	2.31230607163379	8.71317126269956	17	2287	nervous system development	CDC20;CDK6;COL9A3;EN1;FABP7;FOXC1;IFRD1;STMN1;KLK6;WNT6;LRP8;FZD9;MTMR2;PHGDH;BCL11A;B3GNT5;CHODL
62	GO:2000772	0.00437714737140604	22.4713114754098	0.0990566037735849	2	26	regulation of cellular senescence	CDK6;CDKN2A
63	GO:0048666	0.00453635267333574	2.77703193033382	4.48421625544267	11	1177	neuron development	CDC20;COL9A3;EN1;IFRD1;STMN1;KLK6;LRP8;MTMR2;PHGDH;BCL11A;CHODL
64	GO:0006333	0.00490735944173739	6.27773497688752	0.68577648766328	4	180	chromatin assembly or disassembly	CDKN2A;CENPA;CENPN;SUV39H2
65	GO:0051129	0.00502870553298905	3.63252737226277	2.11447750362845	7	555	negative regulation of cellular component organization	CDC20;IFRD1;STMN1;MSH2;TTK;MTMR2;BCL11A
66	GO:0048608	0.0050751057785588	4.10347470618293	1.59252539912917	6	418	reproductive structure development	CCNE1;COL9A3;FANCA;FOXC1;MSH2;SERPINB5
67	GO:0048285	0.00527759353664307	3.59855334538879	2.13352685050798	7	560	organelle fission	CDC20;FANCA;MSH2;TTK;RAD54L;CDCA8;TTYH1
68	GO:0061458	0.00531264030414045	4.06300607287449	1.6077648766328	6	422	reproductive system development	CCNE1;COL9A3;FANCA;FOXC1;MSH2;SERPINB5
69	GO:0007417	0.00578055007266353	2.99271192942079	3.34506531204644	9	878	central nervous system development	CDK6;EN1;FABP7;FOXC1;STMN1;KLK6;LRP8;PHGDH;B3GNT5
70	GO:0030097	0.00584776777414518	3.21509626418462	2.74691582002903	8	721	hemopoiesis	CDK6;CDKN2A;FOXC1;MSH2;PRKX;FZD9;LY6D;BCL11A
71	GO:0006323	0.00593338053620351	5.93657736468015	0.723875181422351	4	190	DNA packaging	CDKN2A;CENPA;SRPK1;CENPN
72	GO:0051444	0.0060244076248836	8.71223404255319	0.36955732946299	3	97	negative regulation of ubiquitin-protein transferase activity	CDC20;CDKN2A;TTK
73	GO:0010259	0.0061865744673897	18.5912945166761	0.11810595065312	2	31	multicellular organismal aging	MSH2;RAD54L
74	GO:0040020	0.0061865744673897	18.5912945166761	0.11810595065312	2	31	regulation of meiotic nuclear division	CDC20;MSH2
75	GO:0051352	0.00619796046101928	8.62	0.373367198838897	3	98	negative regulation of ligase activity	CDC20;CDKN2A;TTK
76	GO:0048513	0.00638898870011765	2.10597783674106	11.4296081277213	20	3000	organ development	CCNE1;CDK6;CDKN2A;COL9A3;EN1;FABP7;FANCA;FOXC1;STMN1;MSH2;SERPINB5;PRKX;WNT6;LRP8;FZD9;LY6D;MRAS;PHGDH;BCL11A;CHODL
77	GO:0007275	0.0064361843269	1.96450597860289	18.2683236574746	28	4795	multicellular organismal development	CCNE1;CDC20;CDK6;CDKN2A;COL9A3;CRABP1;EN1;FABP7;FANCA;FOXC1;IFRD1;STMN1;MSH2;YBX1;SERPINB5;PRKX;KLK6;WNT6;LRP8;FZD9;RAD54L;LY6D;MTMR2;MRAS;PHGDH;BCL11A;B3GNT5;CHODL
78	GO:0045595	0.0068454834743119	2.50974837527079	5.42525399129173	12	1424	regulation of cell differentiation	CCNE1;CDC20;CDK6;CDKN2A;FOXC1;IFRD1;YBX1;PRKX;KLK6;LRP8;BCL11A;CHODL
79	GO:0090342	0.00699051258414232	17.3897408778424	0.125725689404935	2	33	regulation of cell aging	CDK6;CDKN2A
80	GO:0030182	0.00707332652480354	2.49813324483531	5.44811320754717	12	1430	neuron differentiation	CDC20;COL9A3;EN1;IFRD1;STMN1;KLK6;WNT6;LRP8;MTMR2;PHGDH;BCL11A;CHODL
81	GO:0051321	0.00734247174385231	5.57267591165896	0.769593613933237	4	202	meiotic cell cycle	CDC20;FANCA;MSH2;RAD54L
82	GO:0002521	0.00744015502079503	3.77393147297775	1.72587082728592	6	453	leukocyte differentiation	CDK6;CDKN2A;MSH2;FZD9;LY6D;BCL11A
83	GO:0003275	0.00760545318173222	265.677419354839	0.00761973875181422	1	2	apoptotic process involved in outflow tract morphogenesis	FOXC1
84	GO:0006014	0.00760545318173222	265.677419354839	0.00761973875181422	1	2	D-ribose metabolic process	NUDT5
85	GO:0007518	0.00760545318173222	265.677419354839	0.00761973875181422	1	2	myoblast fate determination	IFRD1
86	GO:0017185	0.00760545318173222	265.677419354839	0.00761973875181422	1	2	peptidyl-lysine hydroxylation	PLOD1
87	GO:0019303	0.00760545318173222	265.677419354839	0.00761973875181422	1	2	D-ribose catabolic process	NUDT5
88	GO:0051083	0.00760545318173222	265.677419354839	0.00761973875181422	1	2	'de novo' cotranslational protein folding	HSPA14
89	GO:1901491	0.00760545318173222	265.677419354839	0.00761973875181422	1	2	negative regulation of lymphangiogenesis	FOXC1
90	GO:1902256	0.00760545318173222	265.677419354839	0.00761973875181422	1	2	regulation of apoptotic process involved in outflow tract morphogenesis	FOXC1
91	GO:1902257	0.00760545318173222	265.677419354839	0.00761973875181422	1	2	negative regulation of apoptotic process involved in outflow tract morphogenesis	FOXC1
92	GO:0031344	0.00767460408307962	3.7480701754386	1.73730043541364	6	456	regulation of cell projection organization	CDC20;IFRD1;KLK6;LRP8;BCL11A;CHODL
93	GO:0050773	0.00769432345401366	7.94660194174757	0.403846153846154	3	106	regulation of dendrite development	CDC20;LRP8;BCL11A
94	GO:0048534	0.0080122517931131	3.03658094893155	2.89931059506531	8	761	hematopoietic or lymphoid organ development	CDK6;CDKN2A;FOXC1;MSH2;PRKX;FZD9;LY6D;BCL11A
95	GO:0009895	0.00825858474118877	5.3800744109136	0.796262699564586	4	209	negative regulation of catabolic process	CDC20;CDKN2A;TTK;MTMR2
96	GO:0030183	0.0083057182440477	7.72028301886792	0.415275761973875	3	109	B cell differentiation	MSH2;FZD9;BCL11A
97	GO:0042113	0.0086731789205959	5.30149934810952	0.807692307692308	4	212	B cell activation	CDKN2A;MSH2;FZD9;BCL11A
98	GO:0003006	0.00881716318112092	3.25061475409836	2.35068940493469	7	617	developmental process involved in reproduction	CCNE1;COL9A3;FANCA;FOXC1;MSH2;SERPINB5;SRPK1
99	GO:0007346	0.00892792878261966	3.62376910016978	1.79444847605225	6	471	regulation of mitotic cell cycle	CDC20;CDKN2A;FOXC1;MSH2;TTK;CDC123
100	GO:0000070	0.00916431611612785	7.43772727272727	0.430515239477504	3	113	mitotic sister chromatid segregation	CDC20;TTK;CDCA8
101	GO:0051726	0.00950635001472354	2.75097414098477	3.61937590711176	9	950	regulation of cell cycle	CCNE1;CDC20;CDK6;CDKN2A;FOXC1;MSH2;TTK;CDC123;GTPBP4
102	GO:0097061	0.00966793355554271	14.5644661054497	0.148584905660377	2	39	dendritic spine organization	LRP8;MTMR2
103	GO:0045664	0.00984141541617497	3.54526315789474	1.83254716981132	6	481	regulation of neuron differentiation	CDC20;IFRD1;KLK6;LRP8;BCL11A;CHODL
