# Supplementary material for: Analysis of breast cancer subtypes by AP-ISA biclustering
Source: BMC Bioinformatics. 2017 Nov 14;18:481. doi: 10.1186/s12859-017-1926-z (PMC5686903; doi:10.1186/s12859-017-1926-z)
Supplement: Supplementary file 2 — The GO and KEGG enrichment analysis results for the nine AP-ISA biclusters are listed respectively. (ZIP 88 kb) [file 12859_2017_1926_MOESM2_ESM.zip › Enrichment analysis/GO_list/Bicluster_5.csv]

	GOBPID	Pvalue	OddsRatio	ExpCount	Count	Size	Term	Symbols
1	GO:0061180	1.14844689553042e-05	19.4140625	0.296262699564586	5	69	mammary gland epithelium development	CCND1;ESR1;GATA3;TBX3;WNT3
2	GO:0046661	3.81726824958823e-05	10.7637362637363	0.626874697629415	6	146	male sex differentiation	CCND1;BCL2;ESR1;GATA3;ING2;TBX3
3	GO:0008584	0.000177662455564717	10.5853405853406	0.523826802128689	5	122	male gonad development	CCND1;BCL2;ESR1;GATA3;ING2
4	GO:0046546	0.000177662455564717	10.5853405853406	0.523826802128689	5	122	development of primary male sexual characteristics	CCND1;BCL2;ESR1;GATA3;ING2
5	GO:0033598	0.000206051462328296	30.2224264705882	0.115928882438316	3	27	mammary gland epithelial cell proliferation	CCND1;ESR1;GATA3
6	GO:0042149	0.00023006848421433	29.0117647058824	0.120222544750847	3	28	cellular response to glucose starvation	BCL2;BECN1;CPEB4
7	GO:0030879	0.000247576390772324	9.82383357383357	0.562469762941461	5	131	mammary gland development	CCND1;ESR1;GATA3;TBX3;WNT3
8	GO:0035116	0.000283378398661327	26.859477124183	0.128809869375907	3	30	embryonic hindlimb morphogenesis	AFF3;TBX3;WNT3
9	GO:0048732	0.00041877707289321	4.96010504769629	1.79904450895017	8	419	gland development	CCND1;BCL2;ESR1;GATA3;TBX3;WNT3;TFCP2L1;MKL2
10	GO:0007569	0.000554401831357395	11.6425017768301	0.377842283502661	4	88	cell aging	BCL2;ING2;TBX3;YPEL3
11	GO:0035137	0.000620474390735597	20.1335784313725	0.167452830188679	3	39	hindlimb morphogenesis	AFF3;TBX3;WNT3
12	GO:0030855	0.000860400825287415	4.00428427419355	2.51179245283019	9	585	epithelial cell differentiation	CCND1;BCL2;ESR1;FLNB;GATA3;TBX3;TSG101;TFCP2L1;CGN
13	GO:0007568	0.000869082769631068	5.89133858267717	1.11635220125786	6	260	aging	BCL2;ING2;SLC1A2;TBX3;TFCP2L1;YPEL3
14	GO:0007548	0.000886553049273529	5.86787330316742	1.12064586357039	6	261	sex differentiation	CCND1;BCL2;ESR1;GATA3;ING2;TBX3
15	GO:0006875	0.000889035945771417	4.39854325568611	2.01802128688921	8	470	cellular metal ion homeostasis	ATP6AP1;BCL2;ESR1;PVALB;STC2;ATP6V1G1;NEDD4L;SLC39A6
16	GO:0014047	0.00100870440904233	16.8488372093023	0.197508466376391	3	46	glutamate secretion	RAB3A;SLC1A2;TRH
17	GO:2000113	0.00123346142676373	2.86279110535755	5.64616594097726	14	1315	negative regulation of cellular macromolecule biosynthetic process	CCND1;ESR1;GATA3;RAD17;TBX3;TSG101;ZNF24;HIST1H2AK;TCEAL1;WWP1;NEDD4L;TFCP2L1;CXXC5;CPEB4
18	GO:0000041	0.00123618025772572	9.30206112295665	0.468009192065796	4	109	transition metal ion transport	ATP6AP1;ATP6V1G1;COX17;SLC39A6
19	GO:0090398	0.00144176130135787	14.7803121248499	0.223270440251572	3	52	cellular senescence	ING2;TBX3;YPEL3
20	GO:0030003	0.00159380930187339	3.99686922763846	2.21123609095307	8	515	cellular cation homeostasis	ATP6AP1;BCL2;ESR1;PVALB;STC2;ATP6V1G1;NEDD4L;SLC39A6
21	GO:0003382	0.00160827725562025	14.1989619377163	0.231857764876633	3	54	epithelial cell morphogenesis	FLNB;GATA3;CGN
22	GO:0006811	0.00171946762463166	2.66450180471125	6.52207305273343	15	1519	ion transport	ATP6AP1;BCL2;COX6C;RAB3A;SLC1A2;TRH;STC2;SLC16A6;ATP6V1G1;COX17;SLC27A2;WWP1;NEDD4L;SLC39A6;TSPAN13
23	GO:0006873	0.00182022381657571	3.9092970521542	2.2584663763909	8	526	cellular ion homeostasis	ATP6AP1;BCL2;ESR1;PVALB;STC2;ATP6V1G1;NEDD4L;SLC39A6
24	GO:0008406	0.00183151026923487	6.19232526267702	0.875907111756168	5	204	gonad development	CCND1;BCL2;ESR1;GATA3;ING2
25	GO:0033599	0.00184081602040592	36.6822742474916	0.0644049346879536	2	15	regulation of mammary gland epithelial cell proliferation	CCND1;GATA3
26	GO:0040007	0.00191925472346601	3.104883805374	3.98881228834059	11	929	growth	BCL2;ESR1;GATA3;ING2;SLC1A2;TSG101;WNT3;STC2;NEDD4L;TFCP2L1;RERG
27	GO:0030856	0.00192855416170236	8.20067728583971	0.528120464441219	4	123	regulation of epithelial cell differentiation	CCND1;BCL2;GATA3;TBX3
28	GO:0045137	0.00203585338228016	6.03869578134284	0.89737542331882	5	209	development of primary sexual characteristics	CCND1;BCL2;ESR1;GATA3;ING2
29	GO:0048608	0.00207342718124072	4.27227798053528	1.79475084663764	7	418	reproductive structure development	CCND1;BCL2;ESR1;GATA3;ING2;TBX3;STC2
30	GO:0030540	0.00209795989714073	34.0600414078675	0.0686985970004838	2	16	female genitalia development	ESR1;TBX3
31	GO:0010558	0.00211580806034306	2.6890993812543	5.97677793904209	14	1392	negative regulation of macromolecule biosynthetic process	CCND1;ESR1;GATA3;RAD17;TBX3;TSG101;ZNF24;HIST1H2AK;TCEAL1;WWP1;NEDD4L;TFCP2L1;CXXC5;CPEB4
32	GO:0061458	0.00218765851422311	4.23004518072289	1.81192549588776	7	422	reproductive system development	CCND1;BCL2;ESR1;GATA3;ING2;TBX3;STC2
33	GO:0002064	0.00225641204691141	5.89241699289546	0.918843734881471	5	214	epithelial cell development	ESR1;FLNB;GATA3;TFCP2L1;CGN
34	GO:0055065	0.00227080511334332	3.76648635866513	2.34004596032898	8	545	metal ion homeostasis	ATP6AP1;BCL2;ESR1;PVALB;STC2;ATP6V1G1;NEDD4L;SLC39A6
35	GO:0036294	0.00229407561318016	7.80417910447761	0.553882438316401	4	129	cellular response to decreased oxygen levels	BCL2;STC2;NPEPPS;CPEB4
36	GO:0060065	0.00237110107009728	31.7874396135266	0.072992259313014	2	17	uterus development	ESR1;GATA3
37	GO:0060749	0.00237110107009728	31.7874396135266	0.072992259313014	2	17	mammary gland alveolus development	CCND1;ESR1
38	GO:0061377	0.00237110107009728	31.7874396135266	0.072992259313014	2	17	mammary gland lobule development	CCND1;ESR1
39	GO:0006995	0.00266010134635983	29.7989130434783	0.0772859216255443	2	18	cellular response to nitrogen starvation	BECN1;GABARAPL2
40	GO:0043562	0.00266010134635983	29.7989130434783	0.0772859216255443	2	18	cellular response to nitrogen levels	BECN1;GABARAPL2
41	GO:0071453	0.00292796601032729	7.27600801960348	0.592525399129173	4	138	cellular response to oxygen levels	BCL2;STC2;NPEPPS;CPEB4
42	GO:0002320	0.0029648233957333	28.0443307757886	0.0815795839380745	2	19	lymphoid progenitor cell differentiation	BCL2;GATA3
43	GO:0031324	0.00314769587272085	2.26976987095253	9.88401064344461	19	2302	negative regulation of cellular metabolic process	CCND1;BCL2;ESR1;GATA3;SERPINA5;RAD17;TBX3;TSG101;ZNF24;HIST1H2AK;BECN1;TCEAL1;WWP1;GABARAPL2;NEDD4L;TFCP2L1;CXXC5;DBNDD2;CPEB4
44	GO:0031327	0.00316396390118084	2.56274366471735	6.24298500241896	14	1454	negative regulation of cellular biosynthetic process	CCND1;ESR1;GATA3;RAD17;TBX3;TSG101;ZNF24;HIST1H2AK;TCEAL1;WWP1;NEDD4L;TFCP2L1;CXXC5;CPEB4
45	GO:0006810	0.00335475018964849	2.00824287069343	19.0080430575714	30	4427	transport	ATP6AP1;CCND1;BCL2;BTF3;LRBA;COX6C;CELSR2;GATA3;SERPINA5;RAB3A;SLC1A2;TBX3;TRH;TSG101;STC2;BECN1;SLC16A6;NPEPPS;ATP6V1G1;COX17;AP3M2;SLC27A2;WWP1;GABARAPL2;NEDD4L;SLC39A6;TSPAN13;CCDC91;C5orf30;RAB39B
46	GO:0051179	0.00346872154691674	1.96549825656084	23.5464441219158	35	5484	localization	ATP6AP1;CCND1;BCL2;BTF3;LRBA;CGA;COX6C;CELSR2;FLNB;GATA3;ING2;LAMA3;SERPINA5;RAB3A;SLC1A2;TBX3;TRH;TSG101;WNT3;STC2;BECN1;SLC16A6;NPEPPS;ATP6V1G1;COX17;AP3M2;SLC27A2;WWP1;GABARAPL2;NEDD4L;SLC39A6;TSPAN13;CCDC91;C5orf30;RAB39B
47	GO:0009890	0.00358215344369649	2.52427301129536	6.32885824866957	14	1474	negative regulation of biosynthetic process	CCND1;ESR1;GATA3;RAD17;TBX3;TSG101;ZNF24;HIST1H2AK;TCEAL1;WWP1;NEDD4L;TFCP2L1;CXXC5;CPEB4
48	GO:0045921	0.00365982671353893	10.4833759590793	0.309143686502177	3	72	positive regulation of exocytosis	ATP6AP1;RAB3A;TSG101
49	GO:0051172	0.00371615059819411	2.51293650223786	6.35462022254475	14	1480	negative regulation of nitrogen compound metabolic process	CCND1;ESR1;GATA3;RAD17;TBX3;TSG101;ZNF24;HIST1H2AK;TCEAL1;WWP1;NEDD4L;TFCP2L1;CXXC5;CPEB4
50	GO:0010629	0.00373888005599483	2.51105609969026	6.35891388485728	14	1481	negative regulation of gene expression	CCND1;ESR1;GATA3;TBX3;TSG101;ZNF24;HIST1H2AK;STC2;TCEAL1;WWP1;NEDD4L;TFCP2L1;CXXC5;CPEB4
51	GO:0045892	0.00402908029801726	2.67607152746404	5.04505321722303	12	1175	negative regulation of transcription, DNA-templated	CCND1;ESR1;GATA3;TBX3;TSG101;ZNF24;HIST1H2AK;TCEAL1;WWP1;NEDD4L;TFCP2L1;CXXC5
52	GO:0055080	0.00408439532031919	3.4047619047619	2.57619738751814	8	600	cation homeostasis	ATP6AP1;BCL2;ESR1;PVALB;STC2;ATP6V1G1;NEDD4L;SLC39A6
53	GO:0003167	0.00429366231253026	Inf	0.00429366231253024	1	1	atrioventricular bundle cell differentiation	TBX3
54	GO:0032848	0.00429366231253026	Inf	0.00429366231253024	1	1	negative regulation of cellular pH reduction	BCL2
55	GO:0035898	0.00429366231253026	Inf	0.00429366231253024	1	1	parathyroid hormone secretion	GATA3
56	GO:0043375	0.00429366231253026	Inf	0.00429366231253024	1	1	CD8-positive, alpha-beta T cell lineage commitment	BCL2
57	GO:0046671	0.00429366231253026	Inf	0.00429366231253024	1	1	negative regulation of retinal cell programmed cell death	BCL2
58	GO:0048790	0.00429366231253026	Inf	0.00429366231253024	1	1	maintenance of presynaptic active zone structure	RAB3A
59	GO:0060064	0.00429366231253026	Inf	0.00429366231253024	1	1	Spemann organizer formation at the anterior end of the primitive streak	WNT3
60	GO:0061670	0.00429366231253026	Inf	0.00429366231253024	1	1	evoked neurotransmitter secretion	RAB3A
61	GO:0061709	0.00429366231253026	Inf	0.00429366231253024	1	1	reticulophagy	FAM134B
62	GO:1902423	0.00429366231253026	Inf	0.00429366231253024	1	1	regulation of mitotic attachment of spindle microtubules to kinetochore	BECN1
63	GO:1902425	0.00429366231253026	Inf	0.00429366231253024	1	1	positive regulation of attachment of mitotic spindle microtubules to kinetochore	BECN1
64	GO:2000606	0.00429366231253026	Inf	0.00429366231253024	1	1	regulation of cell proliferation involved in mesonephros development	GATA3
65	GO:2000607	0.00429366231253026	Inf	0.00429366231253024	1	1	negative regulation of cell proliferation involved in mesonephros development	GATA3
66	GO:2000699	0.00429366231253026	Inf	0.00429366231253024	1	1	fibroblast growth factor receptor signaling pathway involved in ureteric bud formation	GATA3
67	GO:2000701	0.00429366231253026	Inf	0.00429366231253024	1	1	glial cell-derived neurotrophic factor receptor signaling pathway involved in ureteric bud formation	GATA3
68	GO:2000702	0.00429366231253026	Inf	0.00429366231253024	1	1	regulation of fibroblast growth factor receptor signaling pathway involved in ureteric bud formation	GATA3
69	GO:2000703	0.00429366231253026	Inf	0.00429366231253024	1	1	negative regulation of fibroblast growth factor receptor signaling pathway involved in ureteric bud formation	GATA3
70	GO:2000733	0.00429366231253026	Inf	0.00429366231253024	1	1	regulation of glial cell-derived neurotrophic factor receptor signaling pathway involved in ureteric bud formation	GATA3
71	GO:2000734	0.00429366231253026	Inf	0.00429366231253024	1	1	negative regulation of glial cell-derived neurotrophic factor receptor signaling pathway involved in ureteric bud formation	GATA3
72	GO:0002931	0.00433821265359513	22.6970324361629	0.0987542331881955	2	23	response to ischemia	BCL2;CPEB4
73	GO:0044804	0.00433821265359513	22.6970324361629	0.0987542331881955	2	23	nucleophagy	BECN1;GABARAPL2
74	GO:0040008	0.00446563310607529	3.35187386102528	2.61484034833091	8	609	regulation of growth	BCL2;ING2;TSG101;WNT3;STC2;NEDD4L;TFCP2L1;RERG
75	GO:0032801	0.00471951348373352	21.6640316205534	0.103047895500726	2	24	receptor catabolic process	BECN1;RNF43
76	GO:0060444	0.00471951348373352	21.6640316205534	0.103047895500726	2	24	branching involved in mammary gland duct morphogenesis	ESR1;TBX3
77	GO:0098771	0.0047347033523338	3.3174864674041	2.6406023222061	8	615	inorganic ion homeostasis	ATP6AP1;BCL2;ESR1;PVALB;STC2;ATP6V1G1;NEDD4L;SLC39A6
78	GO:0009892	0.0047877432032666	2.13796176777921	11.0432994678278	20	2572	negative regulation of metabolic process	CCND1;BCL2;ESR1;GATA3;SERPINA5;RAD17;TBX3;TSG101;ZNF24;HIST1H2AK;STC2;BECN1;TCEAL1;WWP1;GABARAPL2;NEDD4L;TFCP2L1;CXXC5;DBNDD2;CPEB4
79	GO:1903507	0.00502681388204778	2.59662150671731	5.18674407353653	12	1208	negative regulation of nucleic acid-templated transcription	CCND1;ESR1;GATA3;TBX3;TSG101;ZNF24;HIST1H2AK;TCEAL1;WWP1;NEDD4L;TFCP2L1;CXXC5
80	GO:0051234	0.00506775174151627	1.93781649759773	19.5061078858249	30	4543	establishment of localization	ATP6AP1;CCND1;BCL2;BTF3;LRBA;COX6C;CELSR2;GATA3;SERPINA5;RAB3A;SLC1A2;TBX3;TRH;TSG101;STC2;BECN1;SLC16A6;NPEPPS;ATP6V1G1;COX17;AP3M2;SLC27A2;WWP1;GABARAPL2;NEDD4L;SLC39A6;TSPAN13;CCDC91;C5orf30;RAB39B
81	GO:0045934	0.00546164590863652	2.47354557370438	5.92954765360426	13	1381	negative regulation of nucleobase-containing compound metabolic process	CCND1;ESR1;GATA3;RAD17;TBX3;TSG101;ZNF24;HIST1H2AK;TCEAL1;WWP1;NEDD4L;TFCP2L1;CXXC5
82	GO:0051412	0.00552673066679052	19.8562801932367	0.111635220125786	2	26	response to corticosterone	CCND1;TRH
83	GO:2000772	0.00552673066679052	19.8562801932367	0.111635220125786	2	26	regulation of cellular senescence	ING2;YPEL3
84	GO:1902679	0.0055417746147369	2.56193928536439	5.25114900822448	12	1223	negative regulation of RNA biosynthetic process	CCND1;ESR1;GATA3;TBX3;TSG101;ZNF24;HIST1H2AK;TCEAL1;WWP1;NEDD4L;TFCP2L1;CXXC5
85	GO:0060429	0.00585414281880644	2.65368107769424	4.61568698597	11	1075	epithelium development	CCND1;BCL2;ESR1;FLNB;GATA3;LAMA3;TBX3;TSG101;WNT3;TFCP2L1;CGN
86	GO:0055082	0.00621604866157043	3.16042727363482	2.76511852926947	8	644	cellular chemical homeostasis	ATP6AP1;BCL2;ESR1;PVALB;STC2;ATP6V1G1;NEDD4L;SLC39A6
87	GO:0032350	0.00639256319691159	18.3266443701226	0.120222544750847	2	28	regulation of hormone metabolic process	GATA3;STC2
88	GO:0006835	0.0066167419917387	8.40235978112175	0.382135945815191	3	89	dicarboxylic acid transport	RAB3A;SLC1A2;TRH
89	GO:0036293	0.00663660772371954	4.5270043609527	1.18505079825835	5	276	response to decreased oxygen levels	BCL2;TRH;STC2;NPEPPS;CPEB4
90	GO:1902578	0.00668677859433559	1.92302512952777	17.2175858732463	27	4010	single-organism localization	ATP6AP1;CCND1;BCL2;LRBA;COX6C;CELSR2;FLNB;GATA3;SERPINA5;RAB3A;SLC1A2;TBX3;TRH;TSG101;STC2;BECN1;SLC16A6;NPEPPS;ATP6V1G1;COX17;AP3M2;SLC27A2;WWP1;GABARAPL2;NEDD4L;SLC39A6;TSPAN13
91	GO:0010039	0.0068471362909088	17.6468062265164	0.124516207063377	2	29	response to iron ion	CCND1;BCL2
92	GO:0033036	0.00703878766584717	2.0526983985567	11.425435413643	20	2661	macromolecule localization	ATP6AP1;BCL2;BTF3;CELSR2;FLNB;GATA3;SERPINA5;RAB3A;TRH;TSG101;BECN1;NPEPPS;ATP6V1G1;AP3M2;SLC27A2;GABARAPL2;NEDD4L;CCDC91;C5orf30;RAB39B
93	GO:0051253	0.00712452778508591	2.47351948949315	5.42289550072569	12	1263	negative regulation of RNA metabolic process	CCND1;ESR1;GATA3;TBX3;TSG101;ZNF24;HIST1H2AK;TCEAL1;WWP1;NEDD4L;TFCP2L1;CXXC5
94	GO:0010605	0.00714447907729177	2.11511256149883	9.85824866956942	18	2296	negative regulation of macromolecule metabolic process	CCND1;ESR1;GATA3;SERPINA5;RAD17;TBX3;TSG101;ZNF24;HIST1H2AK;STC2;TCEAL1;WWP1;GABARAPL2;NEDD4L;TFCP2L1;CXXC5;DBNDD2;CPEB4
95	GO:0009991	0.0074928425322829	3.05535019690271	2.85528543783261	8	665	response to extracellular stimulus	CCND1;BCL2;SLC1A2;STC2;BECN1;GABARAPL2;FAM134B;CPEB4
96	GO:0044765	0.00751915115424232	1.91517586769159	16.4962506047412	26	3842	single-organism transport	ATP6AP1;CCND1;BCL2;LRBA;COX6C;CELSR2;GATA3;SERPINA5;RAB3A;SLC1A2;TBX3;TRH;TSG101;STC2;BECN1;SLC16A6;NPEPPS;ATP6V1G1;COX17;AP3M2;SLC27A2;WWP1;GABARAPL2;NEDD4L;SLC39A6;TSPAN13
97	GO:0010165	0.00779895540841733	16.4277861069465	0.133103531688437	2	31	response to X-ray	CCND1;GATA3
98	GO:0010259	0.00779895540841733	16.4277861069465	0.133103531688437	2	31	multicellular organismal aging	SLC1A2;TFCP2L1
99	GO:0008104	0.00781103441933288	2.0937484605153	9.94412191582003	18	2316	protein localization	ATP6AP1;BCL2;BTF3;CELSR2;FLNB;GATA3;RAB3A;TRH;TSG101;BECN1;NPEPPS;ATP6V1G1;AP3M2;GABARAPL2;NEDD4L;CCDC91;C5orf30;RAB39B
100	GO:0016055	0.0078958082248162	3.70730769230769	1.74322689888728	6	406	Wnt signaling pathway	CCND1;CELSR2;GATA3;TLE3;WNT3;RNF43
101	GO:0007565	0.00792584433801308	5.43183523722171	0.785740203193033	4	183	female pregnancy	BCL2;ESR1;STC2;TFCP2L1
102	GO:0050801	0.0080282916569681	3.01706647571309	2.88963473633285	8	673	ion homeostasis	ATP6AP1;BCL2;ESR1;PVALB;STC2;ATP6V1G1;NEDD4L;SLC39A6
103	GO:0048589	0.00834366067667113	3.26934803001876	2.31857764876633	7	540	developmental growth	BCL2;ESR1;GATA3;SLC1A2;WNT3;STC2;NEDD4L
104	GO:0046942	0.00836357299997545	4.27040439235561	1.25374939525883	5	292	carboxylic acid transport	RAB3A;SLC1A2;TRH;SLC16A6;SLC27A2
105	GO:0042445	0.00838239855782924	5.34131540101689	0.798621190130624	4	186	hormone metabolic process	CGA;ESR1;GATA3;STC2
106	GO:0019464	0.00856914764520722	235.2	0.00858732462506047	1	2	glycine decarboxylation via glycine cleavage system	GLDC
107	GO:0032258	0.00856914764520722	235.2	0.00858732462506047	1	2	CVT pathway	BECN1
108	GO:0038018	0.00856914764520722	235.2	0.00858732462506047	1	2	Wnt receptor catabolic process	RNF43
109	GO:0044338	0.00856914764520722	235.2	0.00858732462506047	1	2	canonical Wnt signaling pathway involved in mesenchymal stem cell differentiation	WNT3
110	GO:0044339	0.00856914764520722	235.2	0.00858732462506047	1	2	canonical Wnt signaling pathway involved in osteoblast differentiation	WNT3
111	GO:0048697	0.00856914764520722	235.2	0.00858732462506047	1	2	positive regulation of collateral sprouting in absence of injury	WNT3
112	GO:0060932	0.00856914764520722	235.2	0.00858732462506047	1	2	His-Purkinje system cell differentiation	TBX3
113	GO:0060995	0.00856914764520722	235.2	0.00858732462506047	1	2	cell-cell signaling involved in kidney development	GATA3
114	GO:0061289	0.00856914764520722	235.2	0.00858732462506047	1	2	Wnt signaling pathway involved in kidney development	GATA3
115	GO:0061290	0.00856914764520722	235.2	0.00858732462506047	1	2	canonical Wnt signaling pathway involved in metanephric kidney development	GATA3
116	GO:0072204	0.00856914764520722	235.2	0.00858732462506047	1	2	cell-cell signaling involved in metanephros development	GATA3
117	GO:0097089	0.00856914764520722	235.2	0.00858732462506047	1	2	methyl-branched fatty acid metabolic process	SLC27A2
118	GO:2000395	0.00856914764520722	235.2	0.00858732462506047	1	2	regulation of ubiquitin-dependent endocytosis	TSG101
119	GO:2000397	0.00856914764520722	235.2	0.00858732462506047	1	2	positive regulation of ubiquitin-dependent endocytosis	TSG101
120	GO:2000664	0.00856914764520722	235.2	0.00858732462506047	1	2	positive regulation of interleukin-5 secretion	GATA3
121	GO:2000683	0.00856914764520722	235.2	0.00858732462506047	1	2	regulation of cellular response to X-ray	GATA3
122	GO:2001288	0.00856914764520722	235.2	0.00858732462506047	1	2	positive regulation of caveolin-mediated endocytosis	NEDD4L
123	GO:0043523	0.00869617183911325	5.28260869565217	0.807208514755685	4	188	regulation of neuron apoptotic process	BCL2;GATA3;FAM134B;CPEB4
124	GO:0015849	0.00871905478906646	4.22544409613375	1.26663038219642	5	295	organic acid transport	RAB3A;SLC1A2;TRH;SLC16A6;SLC27A2
125	GO:0070482	0.00871905478906646	4.22544409613375	1.26663038219642	5	295	response to oxygen levels	BCL2;TRH;STC2;NPEPPS;CPEB4
126	GO:0035115	0.00880682686633624	15.3660589060309	0.141690856313498	2	33	embryonic forelimb morphogenesis	TBX3;WNT3
127	GO:0051385	0.00880682686633624	15.3660589060309	0.141690856313498	2	33	response to mineralocorticoid	CCND1;TRH
128	GO:0090342	0.00880682686633624	15.3660589060309	0.141690856313498	2	33	regulation of cell aging	ING2;YPEL3
129	GO:0009791	0.00911125336843014	7.4445118253487	0.429366231253024	3	100	post-embryonic development	BCL2;GATA3;RAB3A
130	GO:0009719	0.00921704724152223	2.2384370015949	7.05019351717465	14	1642	response to endogenous stimulus	ATP6AP1;CCND1;BCL2;ESR1;GATA3;ING2;SLC1A2;TRH;STC2;ATP6V1G1;NEDD4L;CGN;CPEB4;RERG
131	GO:0045851	0.00933146838264435	14.8849637681159	0.145984518626028	2	34	pH reduction	ATP6AP1;BCL2
132	GO:1903532	0.00984826723077608	4.09597648728084	1.30527334300919	5	304	positive regulation of secretion by cell	ATP6AP1;GATA3;RAB3A;TRH;TSG101
