# Supplementary material for: Analysis of breast cancer subtypes by AP-ISA biclustering
Source: BMC Bioinformatics. 2017 Nov 14;18:481. doi: 10.1186/s12859-017-1926-z (PMC5686903; doi:10.1186/s12859-017-1926-z)
Supplement: Supplementary file 2 — The GO and KEGG enrichment analysis results for the nine AP-ISA biclusters are listed respectively. (ZIP 88 kb) [file 12859_2017_1926_MOESM2_ESM.zip › Enrichment analysis/GO_list/Bicluster_6.csv]

	GOBPID	Pvalue	OddsRatio	ExpCount	Count	Size	Term	Symbols
1	GO:0035235	0.000105602126029101	38.5269320843091	0.0928882438316401	3	24	ionotropic glutamate receptor signaling pathway	GRIA1;GRIA2;CPEB4
2	GO:2000347	0.000146361071582362	177.086021505376	0.019351717464925	2	5	positive regulation of hepatocyte proliferation	HPN;XBP1
3	GO:0042149	0.000169046925914653	32.3547540983607	0.10836961780358	3	28	cellular response to glucose starvation	BCL2;XBP1;CPEB4
4	GO:0009804	0.00040674850091724	88.5268817204301	0.03096274794388	2	8	coumarin metabolic process	CYP2A7;CYP2A13
5	GO:0009698	0.000521657111400619	75.8755760368664	0.034833091436865	2	9	phenylpropanoid metabolic process	CYP2A7;CYP2A13
6	GO:0032880	0.000573768090856343	3.66854918067856	3.45621673923561	11	893	regulation of protein localization	BCL2;PCM1;PPP2R5A;XBP1;NPEPPS;CARTPT;NEDD4L;SERP1;CYB5R1;DNAJC1;SEC11C
7	GO:2000345	0.000650444341724328	66.3870967741936	0.03870343492985	2	10	regulation of hepatocyte proliferation	HPN;XBP1
8	GO:0070201	0.000749809308578626	3.79182963928727	3.00725689404935	10	777	regulation of establishment of protein localization	BCL2;PCM1;PPP2R5A;XBP1;NPEPPS;CARTPT;SERP1;CYB5R1;DNAJC1;SEC11C
9	GO:0042493	0.00112612748643128	4.79903530114825	1.61780358006773	7	418	response to drug	BCL2;CYP2A7;CYP2A13;QDPR;SLC1A2;XBP1;SLC19A2
10	GO:0072574	0.00130227269214704	44.247311827957	0.05418480890179	2	14	hepatocyte proliferation	HPN;XBP1
11	GO:0072575	0.00130227269214704	44.247311827957	0.05418480890179	2	14	epithelial cell proliferation involved in liver morphogenesis	HPN;XBP1
12	GO:0006750	0.00149887806624476	40.8411910669975	0.058055152394775	2	15	glutathione biosynthetic process	HAGH;MGST2
13	GO:0019748	0.00154017195008576	14.4168618266979	0.228350266086115	3	59	secondary metabolic process	BCL2;CYP2A7;CYP2A13
14	GO:0022612	0.0015643317820761	8.7184	0.499274310595065	4	129	gland morphogenesis	BCL2;ESR1;HPN;XBP1
15	GO:0036294	0.0015643317820761	8.7184	0.499274310595065	4	129	cellular response to decreased oxygen levels	BCL2;STC1;NPEPPS;CPEB4
16	GO:0032787	0.00162267443612884	4.00730662635425	2.22544750846638	8	575	monocarboxylic acid metabolic process	CYP2A7;CYP2A13;FAAH;HAGH;MGST2;XBP1;SLC27A2;MCCC2
17	GO:0035265	0.00165526778051677	8.58005249343832	0.507014997581035	4	131	organ growth	BCL2;ESR1;STC1;SERP1
18	GO:0019184	0.00170873615933891	37.9216589861751	0.06192549588776	2	16	nonribosomal peptide biosynthetic process	HAGH;MGST2
19	GO:0072576	0.00170873615933891	37.9216589861751	0.06192549588776	2	16	liver morphogenesis	HPN;XBP1
20	GO:0051050	0.00177749304985939	3.35763754462941	3.37106918238994	10	871	positive regulation of transport	BCL2;PCM1;SLC1A2;STC1;XBP1;NPEPPS;CARTPT;NEDD4L;SERP1;CYB5R1
21	GO:0045927	0.00198783251553566	6.09194540272986	0.894049346879536	5	231	positive regulation of growth	BCL2;HPN;WNT3;NEDD4L;SERP1
22	GO:0071453	0.00200251680529895	8.12835820895522	0.53410740203193	4	138	cellular response to oxygen levels	BCL2;STC1;NPEPPS;CPEB4
23	GO:0030307	0.00205592665429923	8.06765432098765	0.537977745524915	4	139	positive regulation of cell growth	BCL2;HPN;WNT3;NEDD4L
24	GO:0007215	0.00231634327396748	12.4138713745271	0.26318335752298	3	68	glutamate receptor signaling pathway	GRIA1;GRIA2;CPEB4
25	GO:0019373	0.00241680671536435	31.2239089184061	0.0735365263667151	2	19	epoxygenase P450 pathway	CYP2A7;CYP2A13
26	GO:0006631	0.00246816213515357	4.77907321410928	1.37397194000968	6	355	fatty acid metabolic process	CYP2A7;CYP2A13;FAAH;MGST2;XBP1;SLC27A2
27	GO:0048639	0.00297958782544195	7.25422222222222	0.59603289791969	4	154	positive regulation of developmental growth	BCL2;WNT3;NEDD4L;SERP1
28	GO:1903827	0.00310652890976419	3.98039215686275	1.9351717464925	7	500	regulation of cellular protein localization	BCL2;PCM1;PPP2R5A;XBP1;NPEPPS;NEDD4L;CYB5R1
29	GO:0042738	0.00324050348336332	26.5354838709677	0.08514755684567	2	22	exogenous drug catabolic process	CYP2A7;CYP2A13
30	GO:0071496	0.00342803839344726	3.90682882505067	1.97000483792937	7	509	cellular response to external stimulus	BCL2;MAP2K4;SLC1A2;XBP1;CARTPT;FAM134B;CPEB4
31	GO:0006629	0.0034425143579706	2.75527222188652	4.97339138848573	12	1285	lipid metabolic process	ASAH1;CYP2A7;CYP2A13;ESR1;FAAH;MGST2;PPP2R5A;XBP1;PNPLA4;SLC27A2;PIGT;CYB5R1
32	GO:0002931	0.00354029833383927	25.2703533026114	0.0890179003386551	2	23	response to ischemia	BCL2;CPEB4
33	GO:0034047	0.0038525434436402	24.1202346041056	0.0928882438316401	2	24	regulation of protein phosphatase type 2A activity	IGBP1;PPP2R5A
34	GO:0042737	0.0038525434436402	24.1202346041056	0.0928882438316401	2	24	drug catabolic process	CYP2A7;CYP2A13
35	GO:0003421	0.00387034349298498	Inf	0.003870343492985	1	1	growth plate cartilage axis specification	STC1
36	GO:0032812	0.00387034349298498	Inf	0.003870343492985	1	1	positive regulation of epinephrine secretion	CARTPT
37	GO:0032848	0.00387034349298498	Inf	0.003870343492985	1	1	negative regulation of cellular pH reduction	BCL2
38	GO:0043375	0.00387034349298498	Inf	0.003870343492985	1	1	CD8-positive, alpha-beta T cell lineage commitment	BCL2
39	GO:0044722	0.00387034349298498	Inf	0.003870343492985	1	1	renal phosphate excretion	STC1
40	GO:0046671	0.00387034349298498	Inf	0.003870343492985	1	1	negative regulation of retinal cell programmed cell death	BCL2
41	GO:0060064	0.00387034349298498	Inf	0.003870343492985	1	1	Spemann organizer formation at the anterior end of the primitive streak	WNT3
42	GO:0060096	0.00387034349298498	Inf	0.003870343492985	1	1	serotonin secretion, neurotransmission	XBP1
43	GO:0060690	0.00387034349298498	Inf	0.003870343492985	1	1	epithelial cell differentiation involved in salivary gland development	XBP1
44	GO:0060691	0.00387034349298498	Inf	0.003870343492985	1	1	epithelial cell maturation involved in salivary gland development	XBP1
45	GO:0061709	0.00387034349298498	Inf	0.003870343492985	1	1	reticulophagy	FAM134B
46	GO:0100032	0.00387034349298498	Inf	0.003870343492985	1	1	positive regulation of phospholipid biosynthetic process by transcription from RNA polymerase II promoter	XBP1
47	GO:1900062	0.00387034349298498	Inf	0.003870343492985	1	1	regulation of replicative cell aging	NEK4
48	GO:1900098	0.00387034349298498	Inf	0.003870343492985	1	1	regulation of plasma cell differentiation	XBP1
49	GO:1900100	0.00387034349298498	Inf	0.003870343492985	1	1	positive regulation of plasma cell differentiation	XBP1
50	GO:1900413	0.00387034349298498	Inf	0.003870343492985	1	1	positive regulation of phospholipid biosynthetic process by positive regulation of transcription from RNA polymerase II promoter	XBP1
51	GO:1903402	0.00387034349298498	Inf	0.003870343492985	1	1	regulation of renal phosphate excretion	STC1
52	GO:1903403	0.00387034349298498	Inf	0.003870343492985	1	1	negative regulation of renal phosphate excretion	STC1
53	GO:1903489	0.00387034349298498	Inf	0.003870343492985	1	1	positive regulation of lactation	XBP1
54	GO:2000027	0.00398164485794252	6.67034764826176	0.646347363328495	4	167	regulation of organ morphogenesis	BCL2;ESR1;HPN;XBP1
55	GO:0006367	0.00401373607973399	5.14346473687552	1.05273343009192	5	272	transcription initiation from RNA polymerase II promoter	CCNH;COX6C;DACH1;ESR1;NEDD4L
56	GO:0019752	0.00402588224385273	2.97582037996546	3.77358490566038	10	975	carboxylic acid metabolic process	CYP2A7;CYP2A13;FAAH;HAGH;HPN;MGST2;QDPR;XBP1;SLC27A2;MCCC2
57	GO:0043066	0.00419239052874675	3.15176115397518	3.18142235123367	9	822	negative regulation of apoptotic process	BAG1;BCL2;HPN;IGBP1;SIAH2;XBP1;ARNT2;FAM134B;CPEB4
58	GO:0036293	0.00426942523281689	5.06629557821002	1.06821480406386	5	276	response to decreased oxygen levels	BCL2;STC1;NPEPPS;ARNT2;CPEB4
59	GO:0043069	0.00450149378480994	3.11546118115461	3.21625544267054	9	831	negative regulation of programmed cell death	BAG1;BCL2;HPN;IGBP1;SIAH2;XBP1;ARNT2;FAM134B;CPEB4
60	GO:0048589	0.00473389958273821	3.67245976103486	2.0899854862119	7	540	developmental growth	BCL2;ESR1;SLC1A2;STC1;WNT3;NEDD4L;SERP1
61	GO:0050790	0.00493639090757128	2.27339625659894	8.81664247701984	17	2278	regulation of catalytic activity	BCL2;CCNH;ESR1;HPN;IGBP1;MGST2;PPP2R5A;PKIB;PTPRN2;MAP2K4;SIAH2;NEK4;RABEP1;CARTPT;DBNDD2;DNAJC1;DNAJC19
62	GO:0060341	0.00510148090807421	2.72697384403595	4.55152394775036	11	1176	regulation of cellular localization	BCL2;PCM1;PPP2R5A;XBP1;NPEPPS;CARTPT;NEDD4L;SERP1;CYB5R1;DNAJC1;SEC11C
63	GO:0072655	0.00539636675065689	6.10262172284644	0.70440251572327	4	182	establishment of protein localization to mitochondrion	BCL2;NPEPPS;CYB5R1;DNAJC19
64	GO:0048732	0.00554669796097937	4.0224597144527	1.62167392356072	6	419	gland development	BCL2;ESR1;HPN;QDPR;WNT3;XBP1
65	GO:0070482	0.00564522177805372	4.72881355932203	1.14175133043058	5	295	response to oxygen levels	BCL2;STC1;NPEPPS;ARNT2;CPEB4
66	GO:0070585	0.00582373219267437	5.96703296703297	0.71988388969521	4	186	protein localization to mitochondrion	BCL2;NPEPPS;CYB5R1;DNAJC19
67	GO:0035116	0.00598203152262968	18.9447004608295	0.11611030478955	2	30	embryonic hindlimb morphogenesis	AFF3;WNT3
68	GO:0043603	0.00605348211886426	2.96693063034526	3.36719883889695	9	870	cellular amide metabolic process	ASAH1;HAGH;MGST2;NPEPPS;SERP1;MCCC2;DNAJC1;CPEB4;SEC11C
69	GO:0051223	0.00622815623945442	3.17610316340923	2.77503628447025	8	717	regulation of protein transport	PCM1;XBP1;NPEPPS;CARTPT;SERP1;CYB5R1;DNAJC1;SEC11C
70	GO:0071704	0.00625933136455036	2.12625389138706	40.1548137397194	50	10375	organic substance metabolic process	ASAH1;BAG1;BCL2;BTF3;CCNH;COX6C;CYP2A7;CYP2A13;DACH1;ESR1;FAAH;GRIA1;HAGH;HPN;IGBP1;AFF3;MGST2;PPP2R5A;PKIB;PTPRN2;QDPR;RAD17;MAP2K4;SIAH2;NEK4;TBCA;TCEA3;TLE3;WNT3;XBP1;ZFX;PNPLA4;NPEPPS;CARTPT;ARNT2;SLC19A2;SLC27A2;NEDD4L;SERP1;PIGT;CYB5R1;DBNDD2;MCCC2;DNAJC1;ZNF552;THSD4;CPEB4;SEC11C;DNAJC19;MAST4
71	GO:0010259	0.00637872087004305	18.2903225806452	0.119980648282535	2	31	multicellular organismal aging	SLC1A2;SERP1
72	GO:0001676	0.00665929900765567	8.38934426229508	0.383164005805515	3	99	long-chain fatty acid metabolic process	CYP2A7;CYP2A13;SLC27A2
73	GO:0006690	0.0068465219097574	8.30234916342741	0.3870343492985	3	100	icosanoid metabolic process	CYP2A7;CYP2A13;MGST2
74	GO:1901568	0.0068465219097574	8.30234916342741	0.3870343492985	3	100	fatty acid derivative metabolic process	CYP2A7;CYP2A13;MGST2
75	GO:0060548	0.00699606990274448	2.89586214013002	3.44460570875665	9	890	negative regulation of cell death	BAG1;BCL2;HPN;IGBP1;SIAH2;XBP1;ARNT2;FAM134B;CPEB4
76	GO:0031668	0.00707366132225219	3.81379310344828	1.70682148040639	6	441	cellular response to extracellular stimulus	BCL2;SLC1A2;XBP1;CARTPT;FAM134B;CPEB4
77	GO:0006352	0.00730916111204999	4.43283418353354	1.21528785679729	5	314	DNA-templated transcription, initiation	CCNH;COX6C;DACH1;ESR1;NEDD4L
78	GO:2001234	0.00736753294126614	5.56478632478632	0.770198355104015	4	199	negative regulation of apoptotic signaling pathway	BCL2;IGBP1;SIAH2;XBP1
79	GO:0046545	0.00742691173971272	8.05180327868852	0.398645379777455	3	103	development of primary female sexual characteristics	BCL2;DACH1;ESR1
80	GO:0060560	0.00749640877384401	5.53605442176871	0.774068698597	4	200	developmental growth involved in morphogenesis	ESR1;STC1;WNT3;NEDD4L
81	GO:0008152	0.00758847102837705	2.27660308966946	45.0546686018384	54	11641	metabolic process	ASAH1;BAG1;BCL2;BTF3;CCNH;COX6C;CYP2A7;CYP2A13;DACH1;ESR1;FAAH;GRIA1;HAGH;HPN;IGBP1;AFF3;MGST2;PPP2R5A;PKIB;PTPRN2;QDPR;RAD17;MAP2K4;SIAH2;NEK4;TBCA;TCEA3;TLE3;WNT3;XBP1;ZFX;PNPLA4;RABEP1;NPEPPS;CARTPT;ARNT2;SLC19A2;SLC27A2;KIF13B;NEDD4L;SERP1;PIGT;CYB5R1;FAM134B;DBNDD2;ENPP5;MCCC2;DNAJC1;ZNF552;THSD4;CPEB4;SEC11C;DNAJC19;MAST4
82	GO:0043200	0.00762665641581247	7.97159552020776	0.40251572327044	3	104	response to amino acid	SLC1A2;XBP1;CPEB4
83	GO:0003422	0.00772594059104692	261.444444444444	0.00774068698597	1	2	growth plate cartilage morphogenesis	STC1
84	GO:0034769	0.00772594059104692	261.444444444444	0.00774068698597	1	2	basement membrane disassembly	HPN
85	GO:0044338	0.00772594059104692	261.444444444444	0.00774068698597	1	2	canonical Wnt signaling pathway involved in mesenchymal stem cell differentiation	WNT3
86	GO:0044339	0.00772594059104692	261.444444444444	0.00774068698597	1	2	canonical Wnt signaling pathway involved in osteoblast differentiation	WNT3
87	GO:0048697	0.00772594059104692	261.444444444444	0.00774068698597	1	2	positive regulation of collateral sprouting in absence of injury	WNT3
88	GO:0051066	0.00772594059104692	261.444444444444	0.00774068698597	1	2	dihydrobiopterin metabolic process	QDPR
89	GO:0097089	0.00772594059104692	261.444444444444	0.00774068698597	1	2	methyl-branched fatty acid metabolic process	SLC27A2
90	GO:1903487	0.00772594059104692	261.444444444444	0.00774068698597	1	2	regulation of lactation	XBP1
91	GO:1990418	0.00772594059104692	261.444444444444	0.00774068698597	1	2	response to insulin-like growth factor stimulus	XBP1
92	GO:2001288	0.00772594059104692	261.444444444444	0.00774068698597	1	2	positive regulation of caveolin-mediated endocytosis	NEDD4L
93	GO:1903829	0.00779855358650015	4.36089819712836	1.23463957426222	5	319	positive regulation of cellular protein localization	BCL2;PCM1;XBP1;NPEPPS;CYB5R1
94	GO:0006915	0.00802813172979734	2.29950782997763	6.97435897435897	14	1802	apoptotic process	BAG1;BCL2;ESR1;HPN;IGBP1;MAP2K4;SIAH2;NEK4;XBP1;RABEP1;ARNT2;PIGT;FAM134B;CPEB4
95	GO:0006470	0.00841551320285689	4.27754237288136	1.25786163522013	5	325	protein dephosphorylation	BCL2;HPN;IGBP1;PPP2R5A;PTPRN2
96	GO:0051271	0.00872381535237313	5.29008130081301	0.808901790033866	4	209	negative regulation of cellular component movement	BCL2;DACH1;STC1;WNT3
97	GO:0012501	0.00878262735260989	2.27238516878805	7.04789550072569	14	1821	programmed cell death	BAG1;BCL2;ESR1;HPN;IGBP1;MAP2K4;SIAH2;NEK4;XBP1;RABEP1;ARNT2;PIGT;FAM134B;CPEB4
98	GO:0051402	0.00901337850182349	5.23832528180354	0.816642477019835	4	211	neuron apoptotic process	BCL2;PIGT;FAM134B;CPEB4
99	GO:0043436	0.0090770340098278	2.62104330641589	4.24576681180455	10	1097	oxoacid metabolic process	CYP2A7;CYP2A13;FAAH;HAGH;HPN;MGST2;QDPR;XBP1;SLC27A2;MCCC2
100	GO:0040007	0.00915705612615684	2.76616600790514	3.59554910498307	9	929	growth	BCL2;ESR1;HPN;SLC1A2;STC1;WNT3;XBP1;NEDD4L;SERP1
101	GO:0016054	0.00930916835438066	5.18755980861244	0.824383164005805	4	213	organic acid catabolic process	FAAH;QDPR;SLC27A2;MCCC2
102	GO:0046395	0.00930916835438066	5.18755980861244	0.824383164005805	4	213	carboxylic acid catabolic process	FAAH;QDPR;SLC27A2;MCCC2
103	GO:1903749	0.00933932271207734	7.38291472401865	0.43347847121432	3	112	positive regulation of establishment of protein localization to mitochondrion	BCL2;NPEPPS;CYB5R1
104	GO:0044282	0.00974990877768726	4.11986930773943	1.30430575713595	5	337	small molecule catabolic process	FAAH;HAGH;QDPR;SLC27A2;MCCC2
105	GO:0003254	0.00996504471166013	14.3286835222319	0.150943396226415	2	39	regulation of membrane depolarization	BCL2;NEDD4L
106	GO:0032781	0.00996504471166013	14.3286835222319	0.150943396226415	2	39	positive regulation of ATPase activity	DNAJC1;DNAJC19
107	GO:0035137	0.00996504471166013	14.3286835222319	0.150943396226415	2	39	hindlimb morphogenesis	AFF3;WNT3
