# Supplementary material for: Analysis of breast cancer subtypes by AP-ISA biclustering
Source: BMC Bioinformatics. 2017 Nov 14;18:481. doi: 10.1186/s12859-017-1926-z (PMC5686903; doi:10.1186/s12859-017-1926-z)
Supplement: Supplementary file 2 — The GO and KEGG enrichment analysis results for the nine AP-ISA biclusters are listed respectively. (ZIP 88 kb) [file 12859_2017_1926_MOESM2_ESM.zip › Enrichment analysis/GO_list/Bicluster_7.csv]

	GOBPID	Pvalue	OddsRatio	ExpCount	Count	Size	Term	Symbols
1	GO:0015992	0.000248931415073436	9.84978281853282	0.564404934687954	5	153	proton transport	ATP6V0B;ATP6AP1;COX6A1;COX6C;SLC9A3R1
2	GO:0006818	0.000264369578470445	9.71726190476191	0.571782776971456	5	155	hydrogen transport	ATP6V0B;ATP6AP1;COX6A1;COX6C;SLC9A3R1
3	GO:0051683	0.000277777067113336	111.661016949153	0.0258224479922593	2	7	establishment of Golgi localization	YWHAZ;SLC9A3R1
4	GO:0035089	0.000591005005741826	69.7754237288136	0.0368892114175133	2	10	establishment of apical/basal cell polarity	SLC9A3R1;SCRIB
5	GO:1902600	0.000606599554142888	11.3767587285044	0.38733671988389	4	105	hydrogen ion transmembrane transport	ATP6V0B;ATP6AP1;COX6A1;COX6C
6	GO:0060088	0.000720624536453095	62.0188323917138	0.0405781325592646	2	11	auditory receptor cell stereocilium organization	SLC9A3R1;SCRIB
7	GO:0051645	0.00086269695472607	55.8135593220339	0.044267053701016	2	12	Golgi localization	YWHAZ;SLC9A3R1
8	GO:0061162	0.00086269695472607	55.8135593220339	0.044267053701016	2	12	establishment of monopolar cell polarity	SLC9A3R1;SCRIB
9	GO:0061339	0.00086269695472607	55.8135593220339	0.044267053701016	2	12	establishment or maintenance of monopolar cell polarity	SLC9A3R1;SCRIB
10	GO:0051656	0.000982049389234388	5.78360655737705	1.14725447508466	6	311	establishment of organelle localization	ATP6AP1;CANX;YWHAZ;SLC9A3R1;AP3M2;SCRIB
11	GO:0006518	0.000990122509637102	3.95944816053512	2.57855587808418	9	699	peptide metabolic process	HAGH;NPEPPS;EIF4A3;HRSP12;TRAM1;OPLAH;MRPL15;ZNF706;CPEB4
12	GO:0006352	0.00103191995786422	5.72621015348288	1.15832123850992	6	314	DNA-templated transcription, initiation	COX6A1;COX6C;E2F5;PRDX1;YWHAZ;BRF2
13	GO:0002093	0.0011838385016664	46.5056497175141	0.0516448959845186	2	14	auditory receptor cell morphogenesis	SLC9A3R1;SCRIB
14	GO:0043603	0.00120925294256688	3.56019151846785	3.20936139332366	10	870	cellular amide metabolic process	HAGH;NPEPPS;EIF4A3;HRSP12;TRAM1;OPLAH;MRPL15;ZNF706;CPEB4;COASY
15	GO:0006750	0.00136272785206351	42.9256844850065	0.05533381712627	2	15	glutathione biosynthetic process	HAGH;OPLAH
16	GO:0043043	0.00140830231052769	4.11456681446001	2.18015239477504	8	591	peptide biosynthetic process	HAGH;EIF4A3;HRSP12;TRAM1;OPLAH;MRPL15;ZNF706;CPEB4
17	GO:0019184	0.00155371052906145	39.8571428571429	0.0590227382680213	2	16	nonribosomal peptide biosynthetic process	HAGH;OPLAH
18	GO:0060117	0.00219833386175058	32.8175473579262	0.0700895016932753	2	19	auditory receptor cell development	SLC9A3R1;SCRIB
19	GO:0060122	0.00268693571890874	29.3595004460303	0.0774673439767779	2	21	inner ear receptor stereocilium organization	SLC9A3R1;SCRIB
20	GO:0043604	0.00299582466177118	3.62264150943396	2.46051040154814	8	667	amide biosynthetic process	HAGH;EIF4A3;HRSP12;TRAM1;OPLAH;MRPL15;ZNF706;CPEB4
21	GO:0006367	0.00325889086518673	5.42001070090958	1.00338655055636	5	272	transcription initiation from RNA polymerase II promoter	COX6A1;COX6C;E2F5;PRDX1;YWHAZ
22	GO:0034635	0.00368892114175134	Inf	0.00368892114175133	1	1	glutathione transport	SLC9A3R1
23	GO:0042939	0.00368892114175134	Inf	0.00368892114175133	1	1	tripeptide transport	SLC9A3R1
24	GO:0072702	0.00368892114175134	Inf	0.00368892114175133	1	1	response to methyl methanesulfonate	TP53INP1
25	GO:0072703	0.00368892114175134	Inf	0.00368892114175133	1	1	cellular response to methyl methanesulfonate	TP53INP1
26	GO:0097291	0.00368892114175134	Inf	0.00368892114175133	1	1	renal phosphate ion absorption	SLC9A3R1
27	GO:0051640	0.00389112131945057	4.35064290548162	1.50876874697629	6	409	organelle localization	ATP6AP1;CANX;YWHAZ;SLC9A3R1;AP3M2;SCRIB
28	GO:0007143	0.00410938754445673	23.2358757062147	0.0959119496855346	2	26	female meiotic division	HSF1;KIAA0196
29	GO:0048488	0.00410938754445673	23.2358757062147	0.0959119496855346	2	26	synaptic vesicle endocytosis	CANX;SCRIB
30	GO:0015031	0.00487137994495091	2.46377470994624	6.60685776487663	14	1791	protein transport	ATP6V0B;ATP6AP1;CANX;PRDX1;RAB2A;YWHAZ;SLC9A3R1;NPEPPS;KIAA0196;LYPLA1;AP3M2;ARL6IP1;TRAM1;ENY2
31	GO:0017148	0.00504505179732952	9.31261841606669	0.346758587324625	3	94	negative regulation of translation	EIF4A3;HRSP12;CPEB4
32	GO:0048568	0.00518565766508873	4.09014443500425	1.60099177552008	6	434	embryonic organ development	HSF1;KRT19;TBX1;SLC9A3R1;EIF4A3;SCRIB
33	GO:0036465	0.00581044124013158	19.2238457042665	0.114356555394291	2	31	synaptic vesicle recycling	CANX;SCRIB
34	GO:0034249	0.00599169073742606	8.73338073231426	0.368892114175133	3	100	negative regulation of cellular amide metabolic process	EIF4A3;HRSP12;CPEB4
35	GO:0042472	0.00615907424074115	8.64373680506685	0.372581035316884	3	101	inner ear morphogenesis	TBX1;SLC9A3R1;SCRIB
36	GO:0015988	0.00618316909342665	18.5819209039548	0.118045476536043	2	32	energy coupled proton transmembrane transport, against electrochemical gradient	ATP6V0B;ATP6AP1
37	GO:0015991	0.00618316909342665	18.5819209039548	0.118045476536043	2	32	ATP hydrolysis coupled proton transport	ATP6V0B;ATP6AP1
38	GO:0035088	0.00618316909342665	18.5819209039548	0.118045476536043	2	32	establishment or maintenance of apical/basal cell polarity	SLC9A3R1;SCRIB
39	GO:0061245	0.00618316909342665	18.5819209039548	0.118045476536043	2	32	establishment or maintenance of bipolar cell polarity	SLC9A3R1;SCRIB
40	GO:0045851	0.00696048792510533	17.4184322033898	0.125423318819545	2	34	pH reduction	ATP6V0B;ATP6AP1
41	GO:0046916	0.00722213715771695	8.14207559681698	0.394714562167392	3	107	cellular transition metal ion homeostasis	ATP6V0B;ATP6AP1;SLC39A4
42	GO:0021644	0.00736445641906303	274.566666666667	0.00737784228350266	1	2	vagus nerve morphogenesis	TBX1
43	GO:0032416	0.00736445641906303	274.566666666667	0.00737784228350266	1	2	negative regulation of sodium:proton antiporter activity	SLC9A3R1
44	GO:0034224	0.00736445641906303	274.566666666667	0.00737784228350266	1	2	cellular response to zinc ion starvation	SLC39A4
45	GO:0034334	0.00736445641906303	274.566666666667	0.00737784228350266	1	2	adherens junction maintenance	MTSS1
46	GO:0035981	0.00736445641906303	274.566666666667	0.00737784228350266	1	2	tongue muscle cell differentiation	TBX1
47	GO:1902811	0.00736445641906303	274.566666666667	0.00737784228350266	1	2	positive regulation of skeletal muscle fiber differentiation	TBX1
48	GO:2001035	0.00736445641906303	274.566666666667	0.00737784228350266	1	2	regulation of tongue muscle cell differentiation	TBX1
49	GO:2001037	0.00736445641906303	274.566666666667	0.00737784228350266	1	2	positive regulation of tongue muscle cell differentiation	TBX1
50	GO:0000041	0.00759914555384129	7.98747560182173	0.402092404450895	3	109	transition metal ion transport	ATP6V0B;ATP6AP1;SLC39A4
51	GO:0034641	0.00771927011533987	1.92466722984543	23.2033139816159	33	6290	cellular nitrogen compound metabolic process	COX6A1;COX6C;DIO1;E2F5;HAGH;HSF1;MYBL1;PRDX1;RAD17;TBX1;YWHAZ;ZNF7;EFTUD2;NPEPPS;EIF4A3;RB1CC1;HRSP12;WWP1;TRAM1;OPLAH;COMMD5;ATAD2;MRPL15;ZNF706;TRMT12;BRF2;ENY2;CARD14;CPEB4;COASY;TATDN1;TP53INP1;TOP1MT
52	GO:0033572	0.00777975323095138	16.3918245264207	0.132801161103048	2	36	transferrin transport	ATP6V0B;ATP6AP1
53	GO:0060119	0.00777975323095138	16.3918245264207	0.132801161103048	2	36	inner ear receptor cell development	SLC9A3R1;SCRIB
54	GO:0042491	0.00820491580230005	15.9225181598063	0.136490082244799	2	37	auditory receptor cell differentiation	SLC9A3R1;SCRIB
55	GO:0015682	0.00864032584213406	15.4792843691149	0.140179003386551	2	38	ferric iron transport	ATP6V0B;ATP6AP1
56	GO:0072512	0.00864032584213406	15.4792843691149	0.140179003386551	2	38	trivalent inorganic cation transport	ATP6V0B;ATP6AP1
57	GO:0045184	0.00871310294586763	2.28499440089586	7.06059506531205	14	1914	establishment of protein localization	ATP6V0B;ATP6AP1;CANX;PRDX1;RAB2A;YWHAZ;SLC9A3R1;NPEPPS;KIAA0196;LYPLA1;AP3M2;ARL6IP1;TRAM1;ENY2
58	GO:0006807	0.00879443864809764	1.90135870178527	24.3395016932753	34	6598	nitrogen compound metabolic process	COX6A1;COX6C;DIO1;E2F5;HAGH;HSF1;MYBL1;PRDX1;RAD17;TBX1;YWHAZ;ZNF7;EFTUD2;NPEPPS;EIF4A3;RB1CC1;HRSP12;LYPLA1;WWP1;TRAM1;OPLAH;COMMD5;ATAD2;MRPL15;ZNF706;TRMT12;BRF2;ENY2;CARD14;CPEB4;COASY;TATDN1;TP53INP1;TOP1MT
59	GO:0006575	0.0089416173032384	5.25766027973159	0.815251572327044	4	221	cellular modified amino acid metabolic process	DIO1;HAGH;OPLAH;COASY
60	GO:0042471	0.00965773087306743	7.29444114149822	0.438981615868408	3	119	ear morphogenesis	TBX1;SLC9A3R1;SCRIB
