# Supplementary material for: Analysis of breast cancer subtypes by AP-ISA biclustering
Source: BMC Bioinformatics. 2017 Nov 14;18:481. doi: 10.1186/s12859-017-1926-z (PMC5686903; doi:10.1186/s12859-017-1926-z)
Supplement: Supplementary file 2 — The GO and KEGG enrichment analysis results for the nine AP-ISA biclusters are listed respectively. (ZIP 88 kb) [file 12859_2017_1926_MOESM2_ESM.zip › Enrichment analysis/GO_list/Bicluster_8.csv]

	GOBPID	Pvalue	OddsRatio	ExpCount	Count	Size	Term	Symbols
1	GO:0006955	1.60697193583534e-17	8.44453483553086	7.66981132075472	37	1626	immune response	TNFRSF17;CASP1;CD3D;CD4;MS4A1;CD38;CD58;CD79A;CSK;CTSH;CTSS;IGLL1;IRF4;ISG20;LGALS9;LTB;LYN;CXCL9;PDCD1;PLSCR1;PSMB10;RAB27A;RELB;S100A8;STAT1;TAP1;VAV1;STX7;KYNU;NMI;BTN3A3;SIT1;ADAMDEC1;TLR7;IL23A;LAX1;UNC13D
2	GO:0002376	5.73262283358739e-15	6.41068139963168	12.1509433962264	42	2576	immune system process	TNFRSF17;CASP1;CD3D;CD4;MS4A1;CD38;CD58;CD79A;CDK6;CSK;CTSH;CTSS;IGLL1;IRF4;ISG20;LGALS9;LTB;LYN;CXCL9;PDCD1;PLSCR1;PRKX;PSMB10;RAB27A;RELB;S100A8;STAT1;TAP1;VAV1;STX7;KYNU;NMI;BTN3A3;BTN2A2;SIT1;ADAMDEC1;TLR7;IL23A;BCL11A;LAX1;FCRL5;UNC13D
3	GO:0045321	5.97915725312676e-14	9.82353896103896	3.27830188679245	23	695	leukocyte activation	CD3D;CD4;MS4A1;CD38;CD79A;CDK6;CSK;IRF4;LGALS9;LYN;PDCD1;PLSCR1;PSMB10;RAB27A;RELB;VAV1;BTN2A2;SIT1;TLR7;IL23A;BCL11A;LAX1;UNC13D
4	GO:0046649	2.52989830618834e-13	10.2320574162679	2.79716981132075	21	593	lymphocyte activation	CD3D;CD4;MS4A1;CD38;CD79A;CDK6;CSK;IRF4;LGALS9;LYN;PDCD1;PSMB10;RAB27A;RELB;VAV1;BTN2A2;SIT1;IL23A;BCL11A;LAX1;UNC13D
5	GO:0002250	4.53132917007713e-13	13.4950524294787	1.65094339622642	17	350	adaptive immune response	TNFRSF17;CD4;CD79A;CSK;CTSH;CTSS;IRF4;LYN;RAB27A;RELB;TAP1;STX7;BTN3A3;SIT1;IL23A;LAX1;UNC13D
6	GO:0070486	1.61165553350055e-12	11.3723404255319	2.08018867924528	18	441	leukocyte aggregation	CD3D;CD4;CDK6;CSK;IRF4;LGALS9;LYN;PDCD1;PSMB10;RAB27A;RELB;S100A8;VAV1;BTN2A2;SIT1;IL23A;BCL11A;LAX1
7	GO:0007159	4.85007571849669e-12	10.5993377483444	2.22169811320755	18	471	leukocyte cell-cell adhesion	CD3D;CD4;CDK6;CSK;IRF4;LGALS9;LYN;PDCD1;PSMB10;RAB27A;RELB;S100A8;VAV1;BTN2A2;SIT1;IL23A;BCL11A;LAX1
8	GO:0042110	1.35688016141635e-11	10.7469262295082	2.04245283018868	17	433	T cell activation	CD3D;CD4;CDK6;CSK;IRF4;LGALS9;LYN;PDCD1;PSMB10;RAB27A;RELB;VAV1;BTN2A2;SIT1;IL23A;BCL11A;LAX1
9	GO:0070489	1.35688016141635e-11	10.7469262295082	2.04245283018868	17	433	T cell aggregation	CD3D;CD4;CDK6;CSK;IRF4;LGALS9;LYN;PDCD1;PSMB10;RAB27A;RELB;VAV1;BTN2A2;SIT1;IL23A;BCL11A;LAX1
10	GO:0071593	1.40717667424081e-11	10.7204859063569	2.04716981132075	17	434	lymphocyte aggregation	CD3D;CD4;CDK6;CSK;IRF4;LGALS9;LYN;PDCD1;PSMB10;RAB27A;RELB;VAV1;BTN2A2;SIT1;IL23A;BCL11A;LAX1
11	GO:0034109	1.44480251575378e-11	9.88020618556701	2.37264150943396	18	503	homotypic cell-cell adhesion	CD3D;CD4;CDK6;CSK;IRF4;LGALS9;LYN;PDCD1;PSMB10;RAB27A;RELB;S100A8;VAV1;BTN2A2;SIT1;IL23A;BCL11A;LAX1
12	GO:0001775	2.38349859150475e-11	7.17832630945214	4.38207547169811	23	929	cell activation	CD3D;CD4;MS4A1;CD38;CD79A;CDK6;CSK;IRF4;LGALS9;LYN;PDCD1;PLSCR1;PSMB10;RAB27A;RELB;VAV1;BTN2A2;SIT1;TLR7;IL23A;BCL11A;LAX1;UNC13D
13	GO:0002682	7.64571276429637e-11	5.68	7.09905660377358	28	1505	regulation of immune system process	CD3D;CD4;CD38;CD79A;CDK6;CSK;CTSH;CTSS;IRF4;LGALS9;LYN;CXCL9;PDCD1;PLSCR1;PSMB10;RELB;STAT1;TAP1;VAV1;STX7;NMI;BTN2A2;SIT1;TLR7;IL23A;LAX1;FCRL5;UNC13D
14	GO:0050776	7.86723495013916e-11	6.72868875672614	4.65094339622642	23	986	regulation of immune response	CD3D;CD4;CD38;CD79A;CSK;CTSH;CTSS;IRF4;LGALS9;LYN;PLSCR1;PSMB10;RELB;STAT1;TAP1;VAV1;STX7;NMI;TLR7;IL23A;LAX1;FCRL5;UNC13D
15	GO:0098602	1.70368618272732e-10	7.44004540939407	3.53301886792453	20	749	single organism cell adhesion	CD3D;CD4;CD58;CDK6;CSK;IRF4;LGALS9;LYN;PDCD1;PSMB10;RAB27A;RELB;S100A8;VAV1;BTN2A2;SIT1;IL23A;BCL11A;LAX1;UNC13D
16	GO:0016337	4.26185763653312e-10	7.43789860287366	3.31132075471698	19	702	single organismal cell-cell adhesion	CD3D;CD4;CD58;CDK6;CSK;IRF4;LGALS9;LYN;PDCD1;PSMB10;RAB27A;RELB;S100A8;VAV1;BTN2A2;SIT1;IL23A;BCL11A;LAX1
17	GO:0002684	7.64281101679047e-10	6.45981507823613	4.2877358490566	21	909	positive regulation of immune system process	CD3D;CD4;CD38;CD79A;CSK;CTSS;IRF4;LGALS9;LYN;CXCL9;PDCD1;PLSCR1;PSMB10;RELB;VAV1;STX7;TLR7;IL23A;LAX1;FCRL5;UNC13D
18	GO:0002694	9.64526673147138e-10	9.41355852685902	1.98584905660377	15	421	regulation of leukocyte activation	CD3D;CD4;CD38;CSK;IRF4;LGALS9;LYN;PDCD1;PLSCR1;VAV1;BTN2A2;SIT1;IL23A;LAX1;UNC13D
19	GO:0050778	1.21483524471902e-09	7.37869362363919	3.11792452830189	18	661	positive regulation of immune response	CD3D;CD4;CD38;CD79A;CSK;CTSS;IRF4;LGALS9;LYN;PLSCR1;PSMB10;RELB;VAV1;STX7;TLR7;IL23A;LAX1;FCRL5
20	GO:0050865	2.54498937235998e-09	8.72888743598126	2.13207547169811	15	452	regulation of cell activation	CD3D;CD4;CD38;CSK;IRF4;LGALS9;LYN;PDCD1;PLSCR1;VAV1;BTN2A2;SIT1;IL23A;LAX1;UNC13D
21	GO:0045087	3.77771312707248e-09	5.62729449321628	5.16981132075472	22	1096	innate immune response	CASP1;CD4;CD58;CSK;CTSS;IRF4;ISG20;LGALS9;LYN;PLSCR1;PSMB10;RAB27A;RELB;S100A8;STAT1;TAP1;VAV1;KYNU;NMI;TLR7;IL23A;UNC13D
22	GO:0001909	4.56676897066129e-09	25.3034749034749	0.386792452830189	8	82	leukocyte mediated cytotoxicity	CTSH;LGALS9;RAB27A;TAP1;VAV1;STX7;IL23A;UNC13D
23	GO:0002757	5.2743331117925e-09	8.24366110080396	2.25	15	477	immune response-activating signal transduction	CD3D;CD4;CD38;CD79A;CSK;CTSS;IRF4;LYN;PLSCR1;PSMB10;RELB;VAV1;TLR7;LAX1;FCRL5
24	GO:0050863	7.34470046146427e-09	10.9422102061507	1.32547169811321	12	281	regulation of T cell activation	CD3D;CD4;CSK;IRF4;LGALS9;LYN;PDCD1;VAV1;BTN2A2;SIT1;IL23A;LAX1
25	GO:1903037	1.00514076704334e-08	10.6209386281588	1.36320754716981	12	289	regulation of leukocyte cell-cell adhesion	CD3D;CD4;CSK;IRF4;LGALS9;LYN;PDCD1;VAV1;BTN2A2;SIT1;IL23A;LAX1
26	GO:0002252	1.13085255783678e-08	6.33629032258064	3.59433962264151	18	762	immune effector process	CD4;CTSH;IRF4;ISG20;LGALS9;LYN;CXCL9;PLSCR1;RAB27A;RELB;STAT1;TAP1;VAV1;STX7;BTN3A3;TLR7;IL23A;UNC13D
27	GO:0034110	1.41434150457917e-08	10.2809917355372	1.40566037735849	12	298	regulation of homotypic cell-cell adhesion	CD3D;CD4;CSK;IRF4;LGALS9;LYN;PDCD1;VAV1;BTN2A2;SIT1;IL23A;LAX1
28	GO:0098609	1.43006208086002e-08	5.9133000997009	4.09905660377358	19	869	cell-cell adhesion	CD3D;CD4;CD58;CDK6;CSK;IRF4;LGALS9;LYN;PDCD1;PSMB10;RAB27A;RELB;S100A8;VAV1;BTN2A2;SIT1;IL23A;BCL11A;LAX1
29	GO:0051249	1.53767893432397e-08	9.09830508474576	1.7311320754717	13	367	regulation of lymphocyte activation	CD3D;CD4;CD38;CSK;IRF4;LGALS9;LYN;PDCD1;VAV1;BTN2A2;SIT1;IL23A;LAX1
30	GO:0030155	1.94108601224026e-08	6.90420497198499	2.87264150943396	16	609	regulation of cell adhesion	CD3D;CD4;CDK6;CSK;IRF4;LGALS9;LYN;PDCD1;PRKX;VAV1;BTN2A2;SIT1;ADAMDEC1;IL23A;LAX1;UNC13D
31	GO:0002253	2.05292799940294e-08	7.4004455583403	2.49056603773585	15	528	activation of immune response	CD3D;CD4;CD38;CD79A;CSK;CTSS;IRF4;LYN;PLSCR1;PSMB10;RELB;VAV1;TLR7;LAX1;FCRL5
32	GO:0001906	3.80043131611206e-08	18.8848484848485	0.504716981132076	8	107	cell killing	CTSH;LGALS9;RAB27A;TAP1;VAV1;STX7;IL23A;UNC13D
33	GO:0002429	4.36367911503339e-08	9.22813036020583	1.55660377358491	12	330	immune response-activating cell surface receptor signaling pathway	CD3D;CD4;CD38;CD79A;CSK;LYN;PLSCR1;PSMB10;RELB;VAV1;LAX1;FCRL5
34	GO:0002764	4.90669961668451e-08	6.43048006096012	3.07075471698113	16	651	immune response-regulating signaling pathway	CD3D;CD4;CD38;CD79A;CSK;CTSH;CTSS;IRF4;LYN;PLSCR1;PSMB10;RELB;VAV1;TLR7;LAX1;FCRL5
35	GO:0007155	8.67037960984128e-08	4.50487709715178	6.70283018867925	23	1421	cell adhesion	CD3D;CD4;CD58;CDK6;CSK;IRF4;LGALS9;LYN;PDCD1;PRKX;PSMB10;RAB27A;RELB;S100A8;VAV1;BTN2A2;SIT1;ADAMDEC1;IL23A;BCL11A;LAX1;SIGLEC12;UNC13D
36	GO:0022610	9.36449703987064e-08	4.48383838383838	6.7311320754717	23	1427	biological adhesion	CD3D;CD4;CD58;CDK6;CSK;IRF4;LGALS9;LYN;PDCD1;PRKX;PSMB10;RAB27A;RELB;S100A8;VAV1;BTN2A2;SIT1;ADAMDEC1;IL23A;BCL11A;LAX1;SIGLEC12;UNC13D
37	GO:0001816	1.36188068015389e-07	6.34773909563826	2.87735849056604	15	610	cytokine production	CASP1;CD4;CD58;CSK;IRF4;LGALS9;LTB;LYN;POMC;RELB;S100A8;NMI;BTN2A2;TLR7;IL23A
38	GO:0022407	1.51650552379769e-07	8.17673946165566	1.74528301886792	12	370	regulation of cell-cell adhesion	CD3D;CD4;CSK;IRF4;LGALS9;LYN;PDCD1;VAV1;BTN2A2;SIT1;IL23A;LAX1
39	GO:0001817	3.0238572378873e-07	6.38709862385321	2.63679245283019	14	559	regulation of cytokine production	CASP1;CD4;CD58;CSK;IRF4;LGALS9;LTB;LYN;POMC;RELB;NMI;BTN2A2;TLR7;IL23A
40	GO:0006952	3.29278515717104e-07	3.93921526586621	8.41981132075472	25	1785	defense response	CASP1;CD4;CD58;CSK;CTSS;IRF4;ISG20;LGALS9;LYN;CXCL9;PLSCR1;PSMB10;RAB27A;RELB;S100A8;STAT1;TAP1;VAV1;KYNU;NMI;CHST2;TLR7;PLAC8;IL23A;UNC13D
41	GO:0045088	3.31995131025489e-07	7.57041921808761	1.87735849056604	12	398	regulation of innate immune response	CTSS;IRF4;LGALS9;LYN;PLSCR1;PSMB10;RELB;STAT1;TAP1;VAV1;NMI;TLR7
42	GO:0009615	3.79303178870783e-07	7.47128574750058	1.90094339622642	12	403	response to virus	CD4;CDK6;ISG20;LGALS9;CXCL9;PLSCR1;STAT1;IFI44;PIM2;TLR7;IL23A;UNC13D
43	GO:0031347	4.10427381523846e-07	5.44290972071877	3.58962264150943	16	761	regulation of defense response	CASP1;CD4;CTSS;IRF4;LGALS9;LYN;PLSCR1;PSMB10;RELB;S100A8;STAT1;TAP1;VAV1;NMI;TLR7;IL23A
44	GO:0043207	4.61859755711517e-07	5.10471022858462	4.09905660377358	17	869	response to external biotic stimulus	CASP1;CD4;CDK6;IRF4;ISG20;LGALS9;LYN;CXCL9;PLSCR1;S100A8;STAT1;IFI44;PIM2;TLR7;PLAC8;IL23A;UNC13D
45	GO:0051707	4.61859755711517e-07	5.10471022858462	4.09905660377358	17	869	response to other organism	CASP1;CD4;CDK6;IRF4;ISG20;LGALS9;LYN;CXCL9;PLSCR1;S100A8;STAT1;IFI44;PIM2;TLR7;PLAC8;IL23A;UNC13D
46	GO:0048584	5.38389533332122e-07	3.74175257731959	9.27358490566038	26	1966	positive regulation of response to stimulus	CASP1;CD3D;CD4;CD38;CD79A;CSK;CTSH;CTSS;IRF4;LGALS9;LYN;CXCL9;PLSCR1;PSMB10;RELB;S100A8;VAV1;STX7;CFLAR;PIM2;TLR7;IL23A;LAX1;BCL2L14;ITM2C;FCRL5
47	GO:0050851	5.76505827997557e-07	12.947619047619	0.716981132075472	8	152	antigen receptor-mediated signaling pathway	CD3D;CD4;CD38;CD79A;CSK;LYN;LAX1;FCRL5
48	GO:0009607	8.00728075905738e-07	4.89228750438945	4.26415094339623	17	904	response to biotic stimulus	CASP1;CD4;CDK6;IRF4;ISG20;LGALS9;LYN;CXCL9;PLSCR1;S100A8;STAT1;IFI44;PIM2;TLR7;PLAC8;IL23A;UNC13D
49	GO:0060368	1.00282779530883e-06	329.12	0.0235849056603774	3	5	regulation of Fc receptor mediated stimulatory signaling pathway	CSK;LYN;PLSCR1
50	GO:0002449	1.18441467312312e-06	9.71679297965696	1.07075471698113	9	227	lymphocyte mediated immunity	CTSH;LGALS9;RAB27A;TAP1;VAV1;STX7;BTN3A3;IL23A;UNC13D
51	GO:0002443	1.20945503679182e-06	8.34520123839009	1.39150943396226	10	295	leukocyte mediated immunity	CTSH;LGALS9;LYN;RAB27A;TAP1;VAV1;STX7;BTN3A3;IL23A;UNC13D
52	GO:0031295	1.4086809693124e-06	19.7934782608696	0.35377358490566	6	75	T cell costimulation	CD3D;CD4;CSK;LYN;PDCD1;VAV1
53	GO:0031294	1.52372586931178e-06	19.5095238095238	0.358490566037736	6	76	lymphocyte costimulation	CD3D;CD4;CSK;LYN;PDCD1;VAV1
54	GO:0051251	2.22551933448856e-06	8.96573323507738	1.15566037735849	9	245	positive regulation of lymphocyte activation	CD3D;CD4;CD38;CSK;LGALS9;LYN;PDCD1;VAV1;IL23A
55	GO:0048518	2.37331299928359e-06	2.91932685634976	24.9292452830189	45	5285	positive regulation of biological process	CASP1;CD3D;CD4;CD38;CD58;CD79A;CDK6;CSK;CTSH;CTSS;IRF4;LGALS9;LTB;LYN;CXCL9;PDCD1;PLSCR1;POMC;PSMB10;RAB27A;RELB;RGS10;S100A8;STAT1;STAT4;VAV1;STX7;CFLAR;NMI;NFE2L3;ZEB2;RABGAP1L;ARPC1B;ATP8A1;PIM2;TLR7;PLAC8;IL23A;BCL11A;LAX1;EAF2;BCL2L14;ITM2C;FCRL5;UNC13D
56	GO:0001910	3.32476071134754e-06	25.5510585305106	0.231132075471698	5	49	regulation of leukocyte mediated cytotoxicity	LGALS9;TAP1;VAV1;STX7;IL23A
57	GO:0050870	3.60969366468252e-06	9.99815668202765	0.915094339622642	8	194	positive regulation of T cell activation	CD3D;CD4;CSK;LGALS9;LYN;PDCD1;VAV1;IL23A
58	GO:0034112	4.19875927934956e-06	9.78526315789474	0.933962264150943	8	198	positive regulation of homotypic cell-cell adhesion	CD3D;CD4;CSK;LGALS9;LYN;PDCD1;VAV1;IL23A
59	GO:1903039	4.35814359023287e-06	9.73343305908751	0.938679245283019	8	199	positive regulation of leukocyte cell-cell adhesion	CD3D;CD4;CSK;LGALS9;LYN;PDCD1;VAV1;IL23A
60	GO:0002696	4.92316945478212e-06	8.09445277361319	1.27358490566038	9	270	positive regulation of leukocyte activation	CD3D;CD4;CD38;CSK;LGALS9;LYN;PDCD1;VAV1;IL23A
61	GO:0002768	5.00210818731422e-06	5.75541125541126	2.43396226415094	12	516	immune response-regulating cell surface receptor signaling pathway	CD3D;CD4;CD38;CD79A;CSK;LYN;PLSCR1;PSMB10;RELB;VAV1;LAX1;FCRL5
62	GO:0002703	5.41526230386086e-06	11.6595223515003	0.683962264150943	7	145	regulation of leukocyte mediated immunity	LGALS9;LYN;TAP1;VAV1;STX7;IL23A;UNC13D
63	GO:0006954	5.57575403079696e-06	5.25870646766169	2.90566037735849	13	616	inflammatory response	CASP1;CTSS;LGALS9;LYN;CXCL9;PLSCR1;RELB;S100A8;NMI;CHST2;TLR7;IL23A;UNC13D
64	GO:0030217	6.03868215692439e-06	9.29028571428571	0.981132075471698	8	208	T cell differentiation	CD3D;CD4;CDK6;IRF4;LGALS9;RELB;IL23A;BCL11A
65	GO:0002274	6.19854782239845e-06	11.4093497153132	0.69811320754717	7	148	myeloid leukocyte activation	IRF4;LGALS9;LYN;PLSCR1;RELB;TLR7;UNC13D
66	GO:0050867	6.42023540125351e-06	7.82028985507246	1.31603773584906	9	279	positive regulation of cell activation	CD3D;CD4;CD38;CSK;LGALS9;LYN;PDCD1;VAV1;IL23A
67	GO:0031341	6.49082998757355e-06	22.0346494762288	0.264150943396226	5	56	regulation of cell killing	LGALS9;TAP1;VAV1;STX7;IL23A
68	GO:0042267	6.49082998757355e-06	22.0346494762288	0.264150943396226	5	56	natural killer cell mediated cytotoxicity	LGALS9;RAB27A;TAP1;VAV1;UNC13D
69	GO:0045785	7.30580925080767e-06	6.7483660130719	1.70283018867925	10	361	positive regulation of cell adhesion	CD3D;CD4;CDK6;CSK;LGALS9;LYN;PDCD1;VAV1;IL23A;UNC13D
70	GO:0051241	7.36900334595466e-06	4.28928645437591	4.4811320754717	16	950	negative regulation of multicellular organismal process	CD38;CDK6;CSK;LGALS9;LYN;PDCD1;POMC;RELB;STAT1;NMI;BTN2A2;PLAC8;IL23A;BCL11A;EAF2;ITM2C
71	GO:0048583	7.61500176244357e-06	2.8796407498303	16.5849056603774	34	3516	regulation of response to stimulus	BCL2A1;CASP1;CD3D;CD4;CD38;CD79A;CDK6;CSK;CTSH;CTSS;IRF4;LGALS9;LYN;CXCL9;PLSCR1;PSMB10;RELB;RGS10;S100A8;SOD2;STAT1;TAP1;VAV1;STX7;CFLAR;NMI;PIM2;TLR7;IL23A;LAX1;BCL2L14;ITM2C;FCRL5;UNC13D
72	GO:0002683	8.04584965979842e-06	6.67067108533554	1.72169811320755	10	365	negative regulation of immune system process	CDK6;IRF4;LGALS9;LYN;PDCD1;TAP1;NMI;BTN2A2;LAX1;FCRL5
73	GO:0002228	8.41381237095026e-06	20.806697108067	0.278301886792453	5	59	natural killer cell mediated immunity	LGALS9;RAB27A;TAP1;VAV1;UNC13D
74	GO:0050896	8.45611987832977e-06	2.92833068750763	38.9009433962264	58	8247	response to stimulus	ATP6V1B2;BCL2A1;TNFRSF17;CASP1;CD3D;CD4;MS4A1;CD38;CD58;CD68;CD79A;CDK6;CSK;CTSH;CTSS;SP110;IGLL1;IRF4;ISG20;LGALS9;LTB;LYN;CXCL9;PDCD1;PLSCR1;POMC;PSMB10;RAB27A;RELB;RGS10;S100A8;SOD2;STAT1;STAT4;TAP1;VAV1;STX7;CFLAR;KYNU;NMI;CHST2;BTN3A3;IFI44;PIM2;OSTF1;DAPP1;SIT1;ADAMDEC1;P2RY10;TLR7;PLAC8;IL23A;BCL11A;LAX1;BCL2L14;ITM2C;FCRL5;UNC13D
75	GO:0001913	9.94662199309559e-06	35.5308108108108	0.136792452830189	4	29	T cell mediated cytotoxicity	CTSH;RAB27A;STX7;IL23A
76	GO:0002460	1.03864923532561e-05	8.59365079365079	1.05660377358491	8	224	adaptive immune response based on somatic recombination of immune receptors built from immunoglobulin superfamily domains	CTSH;IRF4;RAB27A;RELB;STX7;BTN3A3;IL23A;UNC13D
77	GO:0008283	1.16505985227294e-05	3.28404322949778	8.87735849056604	23	1882	cell proliferation	TNFRSF17;MS4A1;CD38;CD79A;CDK6;CSK;CTSH;ISG20;LGALS9;LYN;CXCL9;PRKX;PSMB10;RARRES1;SOD2;STAT1;STAT4;CFLAR;BTN2A2;PIM2;PLAC8;IL23A;EAF2
78	GO:0030098	1.24521578085896e-05	7.17125110913931	1.42924528301887	9	303	lymphocyte differentiation	CD3D;CD4;CD79A;CDK6;IRF4;LGALS9;RELB;IL23A;BCL11A
79	GO:0010604	1.26225515240881e-05	2.94628494332713	13.122641509434	29	2782	positive regulation of macromolecule metabolic process	CASP1;CD3D;CD4;CD38;CDK6;CSK;CTSH;IRF4;LGALS9;LTB;LYN;PLSCR1;POMC;PSMB10;RAB27A;RELB;S100A8;STAT1;STAT4;CFLAR;NMI;NFE2L3;ZEB2;PIM2;TLR7;PLAC8;IL23A;BCL11A;EAF2
80	GO:0010557	1.29599085734894e-05	3.42362002567394	7.64150943396226	21	1620	positive regulation of macromolecule biosynthetic process	CD3D;CD4;CD38;IRF4;LGALS9;LTB;PLSCR1;POMC;RELB;S100A8;STAT1;STAT4;CFLAR;NFE2L3;ZEB2;PIM2;TLR7;PLAC8;IL23A;BCL11A;EAF2
81	GO:0022409	1.34026264597517e-05	8.28265306122449	1.09433962264151	8	232	positive regulation of cell-cell adhesion	CD3D;CD4;CSK;LGALS9;LYN;PDCD1;VAV1;IL23A
82	GO:0009891	1.47599468045787e-05	3.30602321019941	8.34905660377358	22	1770	positive regulation of biosynthetic process	CD3D;CD4;CD38;IRF4;LGALS9;LTB;PLSCR1;POMC;RAB27A;RELB;S100A8;STAT1;STAT4;CFLAR;NFE2L3;ZEB2;PIM2;TLR7;PLAC8;IL23A;BCL11A;EAF2
83	GO:0007165	1.52501358142804e-05	2.65691671281066	26.5424528301887	45	5627	signal transduction	ATP6V1B2;BCL2A1;TNFRSF17;CASP1;CD3D;CD4;CD38;CD79A;CDK6;CSK;CTSH;CTSS;SP110;IRF4;ISG20;LGALS9;LTB;LYN;CXCL9;PDCD1;PLSCR1;POMC;PSMB10;RAB27A;RELB;RGS10;S100A8;SOD2;STAT1;STAT4;VAV1;CFLAR;NMI;PIM2;OSTF1;DAPP1;SIT1;P2RY10;TLR7;IL23A;BCL11A;LAX1;BCL2L14;ITM2C;FCRL5
84	GO:0034097	1.54446824938653e-05	4.46289824447334	3.69339622641509	14	783	response to cytokine	TNFRSF17;CD38;CD58;IRF4;ISG20;LGALS9;LTB;CXCL9;PLSCR1;PSMB10;RELB;STAT1;STAT4;KYNU
85	GO:0009893	1.71511433430431e-05	2.77209797657082	16.3962264150943	33	3476	positive regulation of metabolic process	CASP1;CD3D;CD4;CD38;CDK6;CSK;CTSH;IRF4;LGALS9;LTB;LYN;CXCL9;PLSCR1;POMC;PSMB10;RAB27A;RELB;RGS10;S100A8;STAT1;STAT4;VAV1;CFLAR;NMI;NFE2L3;ZEB2;RABGAP1L;PIM2;TLR7;PLAC8;IL23A;BCL11A;EAF2
86	GO:0048522	1.86548295432224e-05	2.65895953757225	21.4009433962264	39	4537	positive regulation of cellular process	CASP1;CD3D;CD4;CD38;CD58;CDK6;CSK;CTSH;CTSS;IRF4;LGALS9;LTB;LYN;CXCL9;PDCD1;PLSCR1;POMC;PSMB10;RAB27A;RELB;S100A8;STAT1;STAT4;VAV1;CFLAR;NMI;NFE2L3;ZEB2;ARPC1B;ATP8A1;PIM2;TLR7;PLAC8;IL23A;BCL11A;EAF2;BCL2L14;ITM2C;UNC13D
87	GO:0031325	1.9067240557831e-05	2.87204981565884	13.4009433962264	29	2841	positive regulation of cellular metabolic process	CASP1;CD3D;CD4;CD38;CSK;CTSH;IRF4;LGALS9;LTB;LYN;CXCL9;PLSCR1;POMC;PSMB10;RAB27A;RELB;S100A8;STAT1;STAT4;CFLAR;NMI;NFE2L3;ZEB2;PIM2;TLR7;PLAC8;IL23A;BCL11A;EAF2
88	GO:0033003	2.14620711826421e-05	28.6434176111595	0.165094339622642	4	35	regulation of mast cell activation	LGALS9;LYN;PLSCR1;UNC13D
89	GO:0002456	2.24176684688997e-05	16.7562870578614	0.339622641509434	5	72	T cell mediated immunity	CTSH;RAB27A;STX7;BTN3A3;IL23A
90	GO:0010628	2.31573890018618e-05	3.27987839635189	7.93867924528302	21	1683	positive regulation of gene expression	CD3D;CD38;CDK6;CTSH;IRF4;LGALS9;PLSCR1;POMC;RAB27A;RELB;S100A8;STAT1;STAT4;CFLAR;NFE2L3;ZEB2;PIM2;PLAC8;IL23A;BCL11A;EAF2
91	GO:0031349	2.49238228268263e-05	5.81425673717763	1.9622641509434	10	416	positive regulation of defense response	CTSS;IRF4;LYN;PLSCR1;PSMB10;RELB;S100A8;VAV1;TLR7;IL23A
92	GO:0046651	2.57354914324864e-05	7.53170731707317	1.19811320754717	8	254	lymphocyte proliferation	MS4A1;CD38;CD79A;LGALS9;LYN;PSMB10;BTN2A2;IL23A
93	GO:0032943	2.72198665110663e-05	7.47004608294931	1.20754716981132	8	256	mononuclear cell proliferation	MS4A1;CD38;CD79A;LGALS9;LYN;PSMB10;BTN2A2;IL23A
94	GO:0007249	2.87754085356622e-05	7.40937142857143	1.21698113207547	8	258	I-kappaB kinase/NF-kappaB signaling	CASP1;LGALS9;RELB;STAT1;CFLAR;PIM2;TLR7;IL23A
95	GO:0002366	3.58898162105711e-05	8.57851924380508	0.915094339622642	7	194	leukocyte activation involved in immune response	IRF4;LGALS9;LYN;RAB27A;RELB;IL23A;UNC13D
96	GO:1903305	3.67965436452959e-05	24.6576576576577	0.188679245283019	4	40	regulation of regulated secretory pathway	LGALS9;LYN;RAB27A;UNC13D
97	GO:0031328	3.71700088563084e-05	3.16507177033493	8.19339622641509	21	1737	positive regulation of cellular biosynthetic process	CD3D;CD4;CD38;IRF4;LGALS9;LTB;PLSCR1;POMC;RELB;S100A8;STAT1;STAT4;CFLAR;NFE2L3;ZEB2;PIM2;TLR7;PLAC8;IL23A;BCL11A;EAF2
98	GO:0070661	3.77177304316194e-05	7.12	1.26415094339623	8	268	leukocyte proliferation	MS4A1;CD38;CD79A;LGALS9;LYN;PSMB10;BTN2A2;IL23A
99	GO:0002263	3.83158371283498e-05	8.4866979655712	0.924528301886792	7	196	cell activation involved in immune response	IRF4;LGALS9;LYN;RAB27A;RELB;IL23A;UNC13D
100	GO:0045058	4.06290735726538e-05	23.9897735573411	0.193396226415094	4	41	T cell selection	CD3D;CD4;IRF4;IL23A
101	GO:0050853	4.06290735726538e-05	23.9897735573411	0.193396226415094	4	41	B cell receptor signaling pathway	CD38;CD79A;LYN;FCRL5
102	GO:0098542	4.29156140831131e-05	4.95335820895522	2.54245283018868	11	539	defense response to other organism	CD4;IRF4;ISG20;CXCL9;PLSCR1;S100A8;STAT1;TLR7;PLAC8;IL23A;UNC13D
103	GO:0002286	4.46784456207559e-05	14.3835616438356	0.391509433962264	5	83	T cell activation involved in immune response	IRF4;LGALS9;RAB27A;RELB;IL23A
104	GO:0002285	4.75217052489782e-05	10.3068181818182	0.650943396226415	6	138	lymphocyte activation involved in immune response	IRF4;LGALS9;RAB27A;RELB;IL23A;UNC13D
105	GO:0002294	4.91589359029189e-05	22.7567567567568	0.202830188679245	4	43	CD4-positive, alpha-beta T cell differentiation involved in immune response	IRF4;LGALS9;RELB;IL23A
106	GO:0002521	5.12676057193532e-05	5.31635904926305	2.13679245283019	10	453	leukocyte differentiation	CD3D;CD4;CD79A;CDK6;IRF4;LGALS9;LYN;RELB;IL23A;BCL11A
107	GO:0002287	5.38819631413469e-05	22.1864864864865	0.207547169811321	4	44	alpha-beta T cell activation involved in immune response	IRF4;LGALS9;RELB;IL23A
108	GO:0002293	5.38819631413469e-05	22.1864864864865	0.207547169811321	4	44	alpha-beta T cell differentiation involved in immune response	IRF4;LGALS9;RELB;IL23A
109	GO:0001818	6.4908040901898e-05	7.77820319978121	1.00471698113208	7	213	negative regulation of cytokine production	CSK;LGALS9;POMC;RELB;NMI;BTN2A2;IL23A
110	GO:0080134	6.75038566083759e-05	3.28301886792453	6.58490566037736	18	1396	regulation of response to stress	CASP1;CD4;CDK6;CTSS;IRF4;LGALS9;LYN;PLSCR1;PSMB10;RELB;S100A8;SOD2;STAT1;TAP1;VAV1;NMI;TLR7;IL23A
111	GO:0051239	6.84927778804692e-05	2.79289715473602	11.3349056603774	25	2403	regulation of multicellular organismal process	CASP1;CD4;CD38;CD58;CDK6;CSK;CTSH;IRF4;LGALS9;LTB;LYN;PDCD1;POMC;PRKX;RELB;STAT1;NMI;ZEB2;BTN2A2;TLR7;PLAC8;IL23A;BCL11A;EAF2;ITM2C
112	GO:0002699	8.13754405743008e-05	9.31050228310502	0.716981132075472	6	152	positive regulation of immune effector process	LGALS9;LYN;VAV1;STX7;IL23A;UNC13D
113	GO:0045893	8.7268607388498e-05	3.21166429587482	6.71698113207547	18	1424	positive regulation of transcription, DNA-templated	CD3D;CD38;IRF4;LGALS9;PLSCR1;POMC;RELB;S100A8;STAT1;STAT4;CFLAR;NFE2L3;ZEB2;PIM2;PLAC8;IL23A;BCL11A;EAF2
114	GO:1903508	8.7268607388498e-05	3.21166429587482	6.71698113207547	18	1424	positive regulation of nucleic acid-templated transcription	CD3D;CD38;IRF4;LGALS9;PLSCR1;POMC;RELB;S100A8;STAT1;STAT4;CFLAR;NFE2L3;ZEB2;PIM2;PLAC8;IL23A;BCL11A;EAF2
115	GO:0002292	8.94720277424806e-05	19.2855464159812	0.235849056603774	4	50	T cell differentiation involved in immune response	IRF4;LGALS9;RELB;IL23A
116	GO:0042035	8.96776897313145e-05	12.3189823874755	0.452830188679245	5	96	regulation of cytokine biosynthetic process	CD4;IRF4;LTB;NMI;TLR7
117	GO:0002520	9.17560209611995e-05	3.95606060606061	3.79716981132075	13	805	immune system development	CD3D;CD4;CD79A;CDK6;IRF4;LGALS9;LTB;LYN;PDCD1;PRKX;RELB;IL23A;BCL11A
118	GO:0045576	0.000104428895366498	18.4797297297297	0.245283018867925	4	52	mast cell activation	LGALS9;LYN;PLSCR1;UNC13D
119	GO:0043122	0.000107886366508621	7.14524647887324	1.08962264150943	7	231	regulation of I-kappaB kinase/NF-kappaB signaling	CASP1;LGALS9;STAT1;CFLAR;PIM2;TLR7;IL23A
120	GO:1902680	0.000112015091703892	3.14309623430962	6.84905660377358	18	1452	positive regulation of RNA biosynthetic process	CD3D;CD38;IRF4;LGALS9;PLSCR1;POMC;RELB;S100A8;STAT1;STAT4;CFLAR;NFE2L3;ZEB2;PIM2;PLAC8;IL23A;BCL11A;EAF2
121	GO:0043367	0.000121122234346569	17.7383783783784	0.254716981132075	4	54	CD4-positive, alpha-beta T cell differentiation	IRF4;LGALS9;RELB;IL23A
122	GO:0002697	0.00012339499014016	5.26327288616998	1.91981132075472	9	407	regulation of immune effector process	CD4;IRF4;LGALS9;LYN;TAP1;VAV1;STX7;IL23A;UNC13D
123	GO:0044700	0.000142220917316708	2.34590533433509	28.75	45	6095	single organism signaling	ATP6V1B2;BCL2A1;TNFRSF17;CASP1;CD3D;CD4;CD38;CD79A;CDK6;CSK;CTSH;CTSS;SP110;IRF4;ISG20;LGALS9;LTB;LYN;CXCL9;PDCD1;PLSCR1;POMC;PSMB10;RAB27A;RELB;RGS10;S100A8;SOD2;STAT1;STAT4;VAV1;CFLAR;NMI;PIM2;OSTF1;DAPP1;SIT1;P2RY10;TLR7;IL23A;BCL11A;LAX1;BCL2L14;ITM2C;FCRL5
124	GO:0051607	0.000144951776608554	5.81919783686345	1.53301886792453	8	325	defense response to virus	CD4;ISG20;CXCL9;PLSCR1;STAT1;TLR7;IL23A;UNC13D
125	GO:0023052	0.000145390964282592	2.3428421289693	28.7735849056604	45	6100	signaling	ATP6V1B2;BCL2A1;TNFRSF17;CASP1;CD3D;CD4;CD38;CD79A;CDK6;CSK;CTSH;CTSS;SP110;IRF4;ISG20;LGALS9;LTB;LYN;CXCL9;PDCD1;PLSCR1;POMC;PSMB10;RAB27A;RELB;RGS10;S100A8;SOD2;STAT1;STAT4;VAV1;CFLAR;NMI;PIM2;OSTF1;DAPP1;SIT1;P2RY10;TLR7;IL23A;BCL11A;LAX1;BCL2L14;ITM2C;FCRL5
126	GO:0002706	0.000149805366464654	10.983078162772	0.504716981132076	5	107	regulation of lymphocyte mediated immunity	LGALS9;TAP1;VAV1;STX7;IL23A
127	GO:0051254	0.000154159905506398	3.05649218218899	7.02358490566038	18	1489	positive regulation of RNA metabolic process	CD3D;CD38;IRF4;LGALS9;PLSCR1;POMC;RELB;S100A8;STAT1;STAT4;CFLAR;NFE2L3;ZEB2;PIM2;PLAC8;IL23A;BCL11A;EAF2
128	GO:0042089	0.000156502911161657	10.8757813539034	0.509433962264151	5	108	cytokine biosynthetic process	CD4;IRF4;LTB;NMI;TLR7
129	GO:0045089	0.000167723339461799	5.69100529100529	1.56603773584906	8	332	positive regulation of innate immune response	CTSS;IRF4;LYN;PLSCR1;PSMB10;RELB;VAV1;TLR7
130	GO:0042107	0.000170583221686663	10.6673189823875	0.518867924528302	5	110	cytokine metabolic process	CD4;IRF4;LTB;NMI;TLR7
131	GO:0030595	0.000176296024681011	8.03205128205128	0.825471698113208	6	175	leukocyte chemotaxis	LGALS9;LYN;CXCL9;S100A8;VAV1;IL23A
132	GO:0035710	0.000182805718686605	15.8320463320463	0.283018867924528	4	60	CD4-positive, alpha-beta T cell activation	IRF4;LGALS9;RELB;IL23A
133	GO:0042108	0.000182805718686605	15.8320463320463	0.283018867924528	4	60	positive regulation of cytokine biosynthetic process	CD4;IRF4;LTB;TLR7
134	GO:0043123	0.000193342670296804	7.89050387596899	0.839622641509434	6	178	positive regulation of I-kappaB kinase/NF-kappaB signaling	CASP1;LGALS9;CFLAR;PIM2;TLR7;IL23A
135	GO:0043299	0.000194937698488028	15.5533428165007	0.287735849056604	4	61	leukocyte degranulation	LGALS9;LYN;RAB27A;UNC13D
136	GO:0042981	0.000210968752315993	3.06435501601109	6.55188679245283	17	1389	regulation of apoptotic process	BCL2A1;CASP1;CD38;CTSH;LGALS9;LYN;PDCD1;PSMB10;S100A8;SOD2;STAT1;VAV1;CFLAR;PIM2;PLAC8;BCL2L14;ITM2C
137	GO:0032733	0.000215483274184436	29.8836363636364	0.117924528301887	3	25	positive regulation of interleukin-10 production	IRF4;LGALS9;IL23A
138	GO:0034242	0.000217647331375764	144.342105263158	0.0235849056603774	2	5	negative regulation of syncytium formation by plasma membrane fusion	STAT1;CFLAR
139	GO:0048534	0.000219639369761734	3.81332686005583	3.58962264150943	12	761	hematopoietic or lymphoid organ development	CD3D;CD4;CD79A;CDK6;IRF4;LGALS9;LTB;LYN;PRKX;RELB;IL23A;BCL11A
140	GO:0043067	0.000229818526913923	3.04016512063771	6.59905660377358	17	1399	regulation of programmed cell death	BCL2A1;CASP1;CD38;CTSH;LGALS9;LYN;PDCD1;PSMB10;S100A8;SOD2;STAT1;VAV1;CFLAR;PIM2;PLAC8;BCL2L14;ITM2C
141	GO:0045935	0.000230251824975352	2.87075760669798	7.91981132075472	19	1679	positive regulation of nucleobase-containing compound metabolic process	CD3D;CD38;IRF4;LGALS9;CXCL9;PLSCR1;POMC;RELB;S100A8;STAT1;STAT4;CFLAR;NFE2L3;ZEB2;PIM2;PLAC8;IL23A;BCL11A;EAF2
142	GO:2001235	0.000238200893752764	7.57867783985102	0.872641509433962	6	185	positive regulation of apoptotic signaling pathway	CTSH;LGALS9;S100A8;CFLAR;BCL2L14;ITM2C
143	GO:0002507	0.000272184564711742	27.39	0.127358490566038	3	27	tolerance induction	LGALS9;LYN;PDCD1
144	GO:0033006	0.000272184564711742	27.39	0.127358490566038	3	27	regulation of mast cell activation involved in immune response	LGALS9;LYN;UNC13D
145	GO:0042346	0.000272184564711742	27.39	0.127358490566038	3	27	positive regulation of NF-kappaB import into nucleus	LGALS9;TLR7;IL23A
146	GO:0043304	0.000272184564711742	27.39	0.127358490566038	3	27	regulation of mast cell degranulation	LGALS9;LYN;UNC13D
147	GO:0043368	0.000272184564711742	27.39	0.127358490566038	3	27	positive T cell selection	CD3D;IRF4;IL23A
148	GO:0043065	0.000282473560328416	4.26953628166595	2.63207547169811	10	558	positive regulation of apoptotic process	CASP1;CTSH;LGALS9;LYN;PDCD1;S100A8;VAV1;CFLAR;BCL2L14;ITM2C
149	GO:0007259	0.000298119315543295	9.40428226084954	0.584905660377358	5	124	JAK-STAT cascade	LYN;STAT1;STAT4;NMI;IL23A
150	GO:0043068	0.000303261842453568	4.22960323369854	2.65566037735849	10	563	positive regulation of programmed cell death	CASP1;CTSH;LGALS9;LYN;PDCD1;S100A8;VAV1;CFLAR;BCL2L14;ITM2C
151	GO:0060142	0.00030381406270297	26.2928	0.132075471698113	3	28	regulation of syncytium formation by plasma membrane fusion	CXCL9;STAT1;CFLAR
152	GO:2000108	0.00030381406270297	26.2928	0.132075471698113	3	28	positive regulation of leukocyte apoptotic process	LGALS9;LYN;PDCD1
153	GO:0043280	0.000309406322721249	9.32534246575342	0.589622641509434	5	125	positive regulation of cysteine-type endopeptidase activity involved in apoptotic process	CASP1;CTSH;LGALS9;S100A8;CFLAR
154	GO:0045349	0.000325471579951663	108.25	0.0283018867924528	2	6	interferon-alpha biosynthetic process	NMI;TLR7
155	GO:0045354	0.000325471579951663	108.25	0.0283018867924528	2	6	regulation of interferon-alpha biosynthetic process	NMI;TLR7
156	GO:0060341	0.000342908120225761	3.13707395102744	5.54716981132075	15	1176	regulation of cellular localization	CASP1;CD38;CD58;CSK;LGALS9;LYN;CXCL9;POMC;RAB27A;STX7;BTN2A2;TLR7;IL23A;FCRL5;UNC13D
157	GO:0007154	0.000355216564752618	2.21860262642386	29.7641509433962	45	6310	cell communication	ATP6V1B2;BCL2A1;TNFRSF17;CASP1;CD3D;CD4;CD38;CD79A;CDK6;CSK;CTSH;CTSS;SP110;IRF4;ISG20;LGALS9;LTB;LYN;CXCL9;PDCD1;PLSCR1;POMC;PSMB10;RAB27A;RELB;RGS10;S100A8;SOD2;STAT1;STAT4;VAV1;CFLAR;NMI;PIM2;OSTF1;DAPP1;SIT1;P2RY10;TLR7;IL23A;BCL11A;LAX1;BCL2L14;ITM2C;FCRL5
158	GO:0071345	0.000361823316338315	3.83295063145809	3.24056603773585	11	687	cellular response to cytokine stimulus	TNFRSF17;CD58;IRF4;ISG20;LGALS9;LTB;CXCL9;PSMB10;RELB;STAT1;STAT4
159	GO:0051704	0.000382129243524482	2.53438633438633	11.1037735849057	23	2354	multi-organism process	ATP6V1B2;CASP1;CD4;CD38;CDK6;SP110;IRF4;ISG20;LGALS9;LYN;CXCL9;PLSCR1;PSMB10;S100A8;STAT1;TAP1;CFLAR;IFI44;PIM2;TLR7;PLAC8;IL23A;UNC13D
160	GO:0007166	0.000390759951721283	2.45560488346282	12.627358490566	25	2677	cell surface receptor signaling pathway	ATP6V1B2;BCL2A1;TNFRSF17;CD3D;CD4;CD38;CD79A;CDK6;CSK;IRF4;ISG20;LTB;LYN;CXCL9;PLSCR1;PSMB10;RELB;STAT1;STAT4;VAV1;CFLAR;LAX1;BCL2L14;ITM2C;FCRL5
161	GO:0009966	0.00040241494260911	2.48493748053219	11.8915094339623	24	2521	regulation of signal transduction	BCL2A1;CASP1;CD4;CSK;CTSH;IRF4;LGALS9;LYN;CXCL9;PLSCR1;PSMB10;RGS10;S100A8;SOD2;STAT1;VAV1;CFLAR;PIM2;TLR7;IL23A;LAX1;BCL2L14;ITM2C;FCRL5
162	GO:0051173	0.000405501663579626	2.73098102007342	8.27830188679245	19	1755	positive regulation of nitrogen compound metabolic process	CD3D;CD38;IRF4;LGALS9;CXCL9;PLSCR1;POMC;RELB;S100A8;STAT1;STAT4;CFLAR;NFE2L3;ZEB2;PIM2;PLAC8;IL23A;BCL11A;EAF2
163	GO:2001233	0.00041669904233751	4.94193548387097	1.79245283018868	8	380	regulation of apoptotic signaling pathway	BCL2A1;CTSH;LGALS9;S100A8;SOD2;CFLAR;BCL2L14;ITM2C
164	GO:0001819	0.000424034213921223	4.9283799310609	1.79716981132075	8	381	positive regulation of cytokine production	CASP1;CD4;CD58;IRF4;LGALS9;LTB;TLR7;IL23A
165	GO:0050707	0.000426176721614688	8.6699585855368	0.632075471698113	5	134	regulation of cytokine secretion	CASP1;CD58;LGALS9;LYN;BTN2A2
166	GO:0023051	0.000429285526987494	2.40674673260332	13.4764150943396	26	2857	regulation of signaling	BCL2A1;CASP1;CD4;CD38;CSK;CTSH;IRF4;LGALS9;LYN;CXCL9;PLSCR1;POMC;PSMB10;RGS10;S100A8;SOD2;STAT1;VAV1;CFLAR;PIM2;TLR7;IL23A;LAX1;BCL2L14;ITM2C;FCRL5
167	GO:2001056	0.000440952201986122	8.6027397260274	0.636792452830189	5	135	positive regulation of cysteine-type endopeptidase activity	CASP1;CTSH;LGALS9;S100A8;CFLAR
168	GO:0042269	0.000453788851244795	22.6606896551724	0.150943396226415	3	32	regulation of natural killer cell mediated cytotoxicity	LGALS9;TAP1;VAV1
169	GO:0043370	0.000453788851244795	22.6606896551724	0.150943396226415	3	32	regulation of CD4-positive, alpha-beta T cell differentiation	IRF4;LGALS9;IL23A
170	GO:0010941	0.000459391659218207	2.84786617050521	7	17	1484	regulation of cell death	BCL2A1;CASP1;CD38;CTSH;LGALS9;LYN;PDCD1;PSMB10;S100A8;SOD2;STAT1;VAV1;CFLAR;PIM2;PLAC8;BCL2L14;ITM2C
171	GO:0010942	0.000462891024865407	3.99728041901692	2.80188679245283	10	594	positive regulation of cell death	CASP1;CTSH;LGALS9;LYN;PDCD1;S100A8;VAV1;CFLAR;BCL2L14;ITM2C
172	GO:0042113	0.000493072007101653	6.57443365695793	1	6	212	B cell activation	MS4A1;CD38;CD79A;LYN;BCL11A;LAX1
173	GO:0002715	0.000497478407467165	21.904	0.155660377358491	3	33	regulation of natural killer cell mediated immunity	LGALS9;TAP1;VAV1
174	GO:0032735	0.000497478407467165	21.904	0.155660377358491	3	33	positive regulation of interleukin-12 production	LGALS9;LTB;IL23A
175	GO:0033209	0.000503952725012242	8.34389695358822	0.655660377358491	5	139	tumor necrosis factor-mediated signaling pathway	TNFRSF17;LTB;PSMB10;RELB;STAT1
176	GO:0045055	0.00052639187418261	11.8075675675676	0.372641509433962	4	79	regulated secretory pathway	LGALS9;LYN;RAB27A;UNC13D
177	GO:0032879	0.000526640397589268	2.51044005388415	10.6084905660377	22	2249	regulation of localization	CASP1;CD38;CD58;CDK6;CSK;CTSH;CTSS;LGALS9;LYN;CXCL9;POMC;PRKX;RAB27A;S100A8;STX7;RABGAP1L;BTN2A2;ATP8A1;TLR7;IL23A;FCRL5;UNC13D
178	GO:0009617	0.000538776546800508	4.26853171774768	2.34433962264151	9	497	response to bacterium	CASP1;CD4;LGALS9;LYN;CXCL9;S100A8;STAT1;PLAC8;IL23A
179	GO:0030097	0.000543312649971815	3.6415387849485	3.40094339622642	11	721	hemopoiesis	CD3D;CD4;CD79A;CDK6;IRF4;LGALS9;LYN;PRKX;RELB;IL23A;BCL11A
180	GO:0046632	0.000552128149275108	11.651493598862	0.377358490566038	4	80	alpha-beta T cell differentiation	IRF4;LGALS9;RELB;IL23A
181	GO:0010646	0.00055920888782074	2.35828412643279	13.7028301886792	26	2905	regulation of cell communication	BCL2A1;CASP1;CD4;CD38;CSK;CTSH;IRF4;LGALS9;LYN;CXCL9;PLSCR1;POMC;PSMB10;RGS10;S100A8;SOD2;STAT1;VAV1;CFLAR;PIM2;TLR7;IL23A;LAX1;BCL2L14;ITM2C;FCRL5
182	GO:0006915	0.000564788613825898	2.65050334135004	8.5	19	1802	apoptotic process	BCL2A1;CASP1;CD38;CTSH;LGALS9;LYN;PDCD1;PLSCR1;PSMB10;S100A8;SOD2;STAT1;VAV1;CFLAR;PIM2;PLAC8;EAF2;BCL2L14;ITM2C
183	GO:0097190	0.000584138498652772	3.8733632988079	2.88679245283019	10	612	apoptotic signaling pathway	BCL2A1;CD38;CTSH;LGALS9;S100A8;SOD2;VAV1;CFLAR;BCL2L14;ITM2C
184	GO:0001912	0.000592742145609521	20.5325	0.165094339622642	3	35	positive regulation of leukocyte mediated cytotoxicity	VAV1;STX7;IL23A
185	GO:0002886	0.000592742145609521	20.5325	0.165094339622642	3	35	regulation of myeloid leukocyte mediated immunity	LGALS9;LYN;UNC13D
186	GO:0043300	0.000592742145609521	20.5325	0.165094339622642	3	35	regulation of leukocyte degranulation	LGALS9;LYN;UNC13D
187	GO:0043320	0.000603834800760051	72.1578947368421	0.0377358490566038	2	8	natural killer cell degranulation	RAB27A;UNC13D
188	GO:0045350	0.000603834800760051	72.1578947368421	0.0377358490566038	2	8	interferon-beta biosynthetic process	NMI;TLR7
189	GO:0045357	0.000603834800760051	72.1578947368421	0.0377358490566038	2	8	regulation of interferon-beta biosynthetic process	NMI;TLR7
190	GO:0072540	0.000603834800760051	72.1578947368421	0.0377358490566038	2	8	T-helper 17 cell lineage commitment	IRF4;IL23A
191	GO:0012501	0.000643261932595208	2.61916138377321	8.58962264150943	19	1821	programmed cell death	BCL2A1;CASP1;CD38;CTSH;LGALS9;LYN;PDCD1;PLSCR1;PSMB10;S100A8;SOD2;STAT1;VAV1;CFLAR;PIM2;PLAC8;EAF2;BCL2L14;ITM2C
192	GO:0019882	0.000643460859308257	6.23694316436252	1.05188679245283	6	223	antigen processing and presentation	CTSH;CTSS;PSMB10;RAB27A;RELB;TAP1
193	GO:0045824	0.00064444064598986	19.9090909090909	0.169811320754717	3	36	negative regulation of innate immune response	LGALS9;TAP1;NMI
194	GO:2000514	0.00064444064598986	19.9090909090909	0.169811320754717	3	36	regulation of CD4-positive, alpha-beta T cell activation	IRF4;LGALS9;IL23A
195	GO:0010950	0.000650036598081431	7.86995948292495	0.693396226415094	5	147	positive regulation of endopeptidase activity	CASP1;CTSH;LGALS9;S100A8;CFLAR
196	GO:0032845	0.000670310904656967	7.81444582814446	0.69811320754717	5	148	negative regulation of homeostatic process	CD38;CSK;LYN;CXCL9;FCRL5
197	GO:0060326	0.000690080839028351	6.15075757575758	1.06603773584906	6	226	cell chemotaxis	LGALS9;LYN;CXCL9;S100A8;VAV1;IL23A
198	GO:0071356	0.000690080839028351	6.15075757575758	1.06603773584906	6	226	cellular response to tumor necrosis factor	TNFRSF17;CD58;LTB;PSMB10;RELB;STAT1
199	GO:0046006	0.000698931418315877	19.3223529411765	0.174528301886792	3	37	regulation of activated T cell proliferation	LGALS9;BTN2A2;IL23A
200	GO:0051050	0.000740698890248978	3.30172505026987	4.10849056603774	12	871	positive regulation of transport	CASP1;CD38;CD58;CTSS;LGALS9;CXCL9;RAB27A;S100A8;ATP8A1;TLR7;IL23A;UNC13D
201	GO:0097028	0.000756274094414432	18.7691428571429	0.179245283018868	3	38	dendritic cell differentiation	IRF4;LYN;RELB
202	GO:0008285	0.000776410229836888	3.72541176470588	2.99528301886792	10	635	negative regulation of cell proliferation	CDK6;CSK;LGALS9;LYN;RARRES1;SOD2;STAT1;BTN2A2;PIM2;EAF2
203	GO:0051716	0.000783612010038168	2.11384647151023	32.6462264150943	47	6921	cellular response to stimulus	ATP6V1B2;BCL2A1;TNFRSF17;CASP1;CD3D;CD4;CD38;CD58;CD68;CD79A;CDK6;CSK;CTSH;CTSS;SP110;IRF4;ISG20;LGALS9;LTB;LYN;CXCL9;PDCD1;PLSCR1;POMC;PSMB10;RAB27A;RELB;RGS10;S100A8;SOD2;STAT1;STAT4;VAV1;CFLAR;NMI;PIM2;OSTF1;DAPP1;SIT1;P2RY10;TLR7;IL23A;BCL11A;LAX1;BCL2L14;ITM2C;FCRL5
204	GO:0042100	0.000791220588504141	10.5366795366795	0.415094339622642	4	88	B cell proliferation	MS4A1;CD38;CD79A;LYN
205	GO:0050663	0.000802078636109449	7.49701204376207	0.726415094339623	5	154	cytokine secretion	CASP1;CD58;LGALS9;LYN;BTN2A2
206	GO:0034341	0.000850026185024107	7.3968066769482	0.735849056603774	5	156	response to interferon-gamma	CD58;IRF4;LGALS9;STAT1;KYNU
207	GO:0031343	0.000879748726067882	17.7524324324324	0.188679245283019	3	40	positive regulation of cell killing	VAV1;STX7;IL23A
208	GO:1902531	0.000885810887363008	2.67092931316219	7.41509433962264	17	1572	regulation of intracellular signal transduction	BCL2A1;CASP1;CD4;CSK;LGALS9;LYN;CXCL9;PSMB10;S100A8;SOD2;STAT1;VAV1;CFLAR;PIM2;TLR7;IL23A;LAX1
209	GO:0010952	0.000900081300297747	7.29922105828633	0.745283018867924	5	158	positive regulation of peptidase activity	CASP1;CTSH;LGALS9;S100A8;CFLAR
210	GO:0048519	0.000901544248222211	2.13414025974026	20.7971698113208	34	4409	negative regulation of biological process	BCL2A1;CD38;CDK6;CSK;CTSH;IRF4;ISG20;LGALS9;LYN;CXCL9;PDCD1;PLSCR1;POMC;PSMB10;RARRES1;RELB;RGS10;SOD2;STAT1;TAP1;CFLAR;NMI;NFE2L3;ZEB2;BTN2A2;PIM2;ADAMDEC1;PLAC8;IL23A;BCL11A;LAX1;EAF2;ITM2C;FCRL5
211	GO:0048585	0.00093935771610327	2.82328869047619	6.10849056603774	15	1295	negative regulation of response to stimulus	BCL2A1;CDK6;CSK;IRF4;LGALS9;LYN;PSMB10;RGS10;SOD2;STAT1;TAP1;CFLAR;NMI;LAX1;FCRL5
212	GO:0032653	0.000945995014422769	17.2842105263158	0.193396226415094	3	41	regulation of interleukin-10 production	IRF4;LGALS9;IL23A
213	GO:0042093	0.000945995014422769	17.2842105263158	0.193396226415094	3	41	T-helper cell differentiation	IRF4;RELB;IL23A
214	GO:0002716	0.000964523324369727	54.1118421052632	0.0471698113207547	2	10	negative regulation of natural killer cell mediated immunity	LGALS9;TAP1
215	GO:0032736	0.000964523324369727	54.1118421052632	0.0471698113207547	2	10	positive regulation of interleukin-13 production	IRF4;LGALS9
216	GO:0045953	0.000964523324369727	54.1118421052632	0.0471698113207547	2	10	negative regulation of natural killer cell mediated cytotoxicity	LGALS9;TAP1
217	GO:0046007	0.000964523324369727	54.1118421052632	0.0471698113207547	2	10	negative regulation of activated T cell proliferation	LGALS9;BTN2A2
218	GO:0002279	0.00101532189085973	16.84	0.19811320754717	3	42	mast cell activation involved in immune response	LGALS9;LYN;UNC13D
219	GO:0043303	0.00101532189085973	16.84	0.19811320754717	3	42	mast cell degranulation	LGALS9;LYN;UNC13D
220	GO:0051047	0.00103165656188051	4.83338327839377	1.58490566037736	7	336	positive regulation of secretion	CASP1;CD38;CD58;LGALS9;RAB27A;S100A8;UNC13D
221	GO:0002688	0.0010536476187065	9.72200772200772	0.44811320754717	4	95	regulation of leukocyte chemotaxis	LGALS9;LYN;CXCL9;IL23A
222	GO:0006919	0.0010536476187065	9.72200772200772	0.44811320754717	4	95	activation of cysteine-type endopeptidase activity involved in apoptotic process	CASP1;CTSH;S100A8;CFLAR
223	GO:0051046	0.00105398740612939	3.57075088099756	3.11792452830189	10	661	regulation of secretion	CASP1;CD38;CD58;LGALS9;LYN;POMC;RAB27A;S100A8;BTN2A2;UNC13D
224	GO:0034612	0.00107152983574849	5.63125	1.16037735849057	6	246	response to tumor necrosis factor	TNFRSF17;CD58;LTB;PSMB10;RELB;STAT1
225	GO:0032648	0.00108778411248149	16.418	0.202830188679245	3	43	regulation of interferon-beta production	RELB;NMI;TLR7
226	GO:0032757	0.00108778411248149	16.418	0.202830188679245	3	43	positive regulation of interleukin-8 production	CD58;LGALS9;TLR7
227	GO:0042127	0.00110509572367432	2.68730705561272	6.87735849056604	16	1458	regulation of cell proliferation	CD38;CDK6;CSK;CTSH;LGALS9;LYN;CXCL9;RARRES1;SOD2;STAT1;CFLAR;BTN2A2;PIM2;PLAC8;IL23A;EAF2
228	GO:0019221	0.0011194477336849	3.83025830258303	2.59905660377358	9	551	cytokine-mediated signaling pathway	TNFRSF17;IRF4;ISG20;LTB;CXCL9;PSMB10;RELB;STAT1;STAT4
229	GO:0050729	0.00113862834287039	9.51176983435048	0.457547169811321	4	97	positive regulation of inflammatory response	CTSS;S100A8;TLR7;IL23A
230	GO:0050900	0.00114304481328885	4.74504940088291	1.61320754716981	7	342	leukocyte migration	CD58;LGALS9;LYN;CXCL9;S100A8;VAV1;IL23A
231	GO:0002448	0.00116343548926247	16.0165853658537	0.207547169811321	3	44	mast cell mediated immunity	LGALS9;LYN;UNC13D
232	GO:0032613	0.00116343548926247	16.0165853658537	0.207547169811321	3	44	interleukin-10 production	IRF4;LGALS9;IL23A
233	GO:0002295	0.00117525917236065	48.0964912280702	0.0518867924528302	2	11	T-helper cell lineage commitment	IRF4;IL23A
234	GO:0032688	0.00117525917236065	48.0964912280702	0.0518867924528302	2	11	negative regulation of interferon-beta production	RELB;NMI
235	GO:0045779	0.00117525917236065	48.0964912280702	0.0518867924528302	2	11	negative regulation of bone resorption	CD38;CSK
236	GO:0046719	0.00117525917236065	48.0964912280702	0.0518867924528302	2	11	regulation by virus of viral protein levels in host cell	STAT1;TAP1
237	GO:0008219	0.00123269077397725	2.46452440784901	9.06132075471698	19	1921	cell death	BCL2A1;CASP1;CD38;CTSH;LGALS9;LYN;PDCD1;PLSCR1;PSMB10;S100A8;SOD2;STAT1;VAV1;CFLAR;PIM2;PLAC8;EAF2;BCL2L14;ITM2C
238	GO:0016265	0.00123269077397725	2.46452440784901	9.06132075471698	19	1921	death	BCL2A1;CASP1;CD38;CTSH;LGALS9;LYN;PDCD1;PLSCR1;PSMB10;S100A8;SOD2;STAT1;VAV1;CFLAR;PIM2;PLAC8;EAF2;BCL2L14;ITM2C
239	GO:0032608	0.0012423288931567	15.6342857142857	0.212264150943396	3	45	interferon-beta production	RELB;NMI;TLR7
240	GO:0050798	0.0012423288931567	15.6342857142857	0.212264150943396	3	45	activated T cell proliferation	LGALS9;BTN2A2;IL23A
241	GO:0002431	0.00127495105088323	9.21283783783784	0.471698113207547	4	100	Fc receptor mediated stimulatory signaling pathway	CSK;LYN;PLSCR1;VAV1
242	GO:0046637	0.00132451626713623	15.2697674418605	0.216981132075472	3	46	regulation of alpha-beta T cell differentiation	IRF4;LGALS9;IL23A
243	GO:0097202	0.00137193467031015	9.02371759514617	0.481132075471698	4	102	activation of cysteine-type endopeptidase activity	CASP1;CTSH;S100A8;CFLAR
244	GO:0043373	0.00140600249217686	43.2842105263158	0.0566037735849057	2	12	CD4-positive, alpha-beta T cell lineage commitment	IRF4;IL23A
245	GO:0072539	0.00140600249217686	43.2842105263158	0.0566037735849057	2	12	T-helper 17 cell differentiation	IRF4;IL23A
246	GO:2000484	0.00140600249217686	43.2842105263158	0.0566037735849057	2	12	positive regulation of interleukin-8 secretion	CD58;LGALS9
247	GO:0042345	0.0014100486341606	14.9218181818182	0.221698113207547	3	47	regulation of NF-kappaB import into nucleus	LGALS9;TLR7;IL23A
248	GO:0042348	0.0014100486341606	14.9218181818182	0.221698113207547	3	47	NF-kappaB import into nucleus	LGALS9;TLR7;IL23A
249	GO:0032103	0.00145085001896217	5.29509803921569	1.2311320754717	6	261	positive regulation of response to external stimulus	CTSS;LGALS9;CXCL9;S100A8;TLR7;IL23A
250	GO:0050727	0.00150829603207364	5.25324254215305	1.24056603773585	6	263	regulation of inflammatory response	CASP1;CTSS;LYN;S100A8;TLR7;IL23A
251	GO:0032418	0.00159134789245685	14.2713043478261	0.231132075471698	3	49	lysosome localization	LGALS9;LYN;UNC13D
252	GO:0046631	0.00163675079655998	8.58304906848596	0.504716981132076	4	107	alpha-beta T cell activation	IRF4;LGALS9;RELB;IL23A
253	GO:0001911	0.00165656472392818	39.3468899521531	0.0613207547169811	2	13	negative regulation of leukocyte mediated cytotoxicity	LGALS9;TAP1
254	GO:0002363	0.00165656472392818	39.3468899521531	0.0613207547169811	2	13	alpha-beta T cell lineage commitment	IRF4;IL23A
255	GO:0045086	0.00165656472392818	39.3468899521531	0.0613207547169811	2	13	positive regulation of interleukin-2 biosynthetic process	CD4;IRF4
256	GO:0045351	0.00165656472392818	39.3468899521531	0.0613207547169811	2	13	type I interferon biosynthetic process	NMI;TLR7
257	GO:0046851	0.00165656472392818	39.3468899521531	0.0613207547169811	2	13	negative regulation of bone remodeling	CD38;CSK
258	GO:0050855	0.00165656472392818	39.3468899521531	0.0613207547169811	2	13	regulation of B cell receptor signaling pathway	LYN;FCRL5
259	GO:0097067	0.00165656472392818	39.3468899521531	0.0613207547169811	2	13	cellular response to thyroid hormone stimulus	CTSH;CTSS
260	GO:0032655	0.00168721230935351	13.9668085106383	0.235849056603774	3	50	regulation of interleukin-12 production	LGALS9;LTB;IL23A
261	GO:0033059	0.00168721230935351	13.9668085106383	0.235849056603774	3	50	cellular pigmentation	POMC;RAB27A;ZEB2
262	GO:0042993	0.00168721230935351	13.9668085106383	0.235849056603774	3	50	positive regulation of transcription factor import into nucleus	LGALS9;TLR7;IL23A
263	GO:0032844	0.0017395561813311	4.39619991416644	1.73584905660377	7	368	regulation of homeostatic process	CD38;CDK6;CSK;LGALS9;LYN;CXCL9;FCRL5
264	GO:1902533	0.00174214134895768	2.96803827751196	4.5377358490566	12	962	positive regulation of intracellular signal transduction	CASP1;CD4;CSK;LGALS9;LYN;CXCL9;PSMB10;S100A8;CFLAR;PIM2;TLR7;IL23A
265	GO:0009306	0.00178566096463999	3.9047619047619	2.24528301886792	8	476	protein secretion	CASP1;CD38;CD58;LGALS9;LYN;RAB27A;BTN2A2;LAX1
266	GO:0000768	0.00178661678800782	13.675	0.240566037735849	3	51	syncytium formation by plasma membrane fusion	CXCL9;STAT1;CFLAR
267	GO:0032615	0.00178661678800782	13.675	0.240566037735849	3	51	interleukin-12 production	LGALS9;LTB;IL23A
268	GO:0044403	0.00180918226516458	3.1110447761194	3.94339622641509	11	836	symbiosis, encompassing mutualism through parasitism	ATP6V1B2;CD4;SP110;ISG20;LGALS9;LYN;PLSCR1;PSMB10;STAT1;TAP1;CFLAR
269	GO:0044419	0.00180918226516458	3.1110447761194	3.94339622641509	11	836	interspecies interaction between organisms	ATP6V1B2;CD4;SP110;ISG20;LGALS9;LYN;PLSCR1;PSMB10;STAT1;TAP1;CFLAR
270	GO:0050670	0.00185527761348179	6.15946416408083	0.877358490566038	5	186	regulation of lymphocyte proliferation	CD38;LGALS9;LYN;BTN2A2;IL23A
271	GO:0032944	0.00189931227863706	6.1252446183953	0.882075471698113	5	187	regulation of mononuclear cell proliferation	CD38;LGALS9;LYN;BTN2A2;IL23A
272	GO:0043369	0.0019267586018205	36.0657894736842	0.0660377358490566	2	14	CD4-positive or CD8-positive, alpha-beta T cell lineage commitment	IRF4;IL23A
273	GO:0072538	0.0019267586018205	36.0657894736842	0.0660377358490566	2	14	T-helper 17 type immune response	IRF4;IL23A
274	GO:0023056	0.00193213396831621	2.53249120427282	7.25471698113208	16	1538	positive regulation of signaling	CASP1;CD4;CD38;CSK;CTSH;LGALS9;LYN;CXCL9;PSMB10;S100A8;CFLAR;PIM2;TLR7;IL23A;BCL2L14;ITM2C
275	GO:0050792	0.00198967423833122	6.05792138177487	0.891509433962264	5	189	regulation of viral process	ISG20;LGALS9;PLSCR1;STAT1;TAP1
276	GO:0009967	0.00202136118664762	2.59528974279517	6.59433962264151	15	1398	positive regulation of signal transduction	CASP1;CD4;CSK;CTSH;LGALS9;LYN;CXCL9;PSMB10;S100A8;CFLAR;PIM2;TLR7;IL23A;BCL2L14;ITM2C
277	GO:0002758	0.00206951177431256	4.92214111922141	1.32075471698113	6	280	innate immune response-activating signal transduction	CTSS;IRF4;LYN;PSMB10;RELB;TLR7
278	GO:0051049	0.00209029040099096	2.44659711872827	8.0188679245283	17	1700	regulation of transport	CASP1;CD38;CD58;CSK;CTSS;LGALS9;LYN;CXCL9;POMC;RAB27A;S100A8;BTN2A2;ATP8A1;TLR7;IL23A;FCRL5;UNC13D
279	GO:0070228	0.00210653181547887	12.8682352941176	0.254716981132075	3	54	regulation of lymphocyte apoptotic process	LGALS9;LYN;PDCD1
280	GO:1903530	0.00215369988247104	3.46537032991042	2.85849056603774	9	606	regulation of secretion by cell	CASP1;CD38;CD58;LGALS9;LYN;POMC;RAB27A;BTN2A2;UNC13D
281	GO:0010647	0.00217718574323353	2.49987431922916	7.33962264150943	16	1556	positive regulation of cell communication	CASP1;CD4;CD38;CSK;CTSH;LGALS9;LYN;CXCL9;PSMB10;S100A8;CFLAR;PIM2;TLR7;IL23A;BCL2L14;ITM2C
282	GO:0050777	0.00219962782533783	7.88899613899614	0.547169811320755	4	116	negative regulation of immune response	LGALS9;LYN;TAP1;NMI
283	GO:0048523	0.00220619355590854	2.02804043554071	19.1981132075472	31	4070	negative regulation of cellular process	BCL2A1;CD38;CDK6;CSK;CTSH;IRF4;ISG20;LGALS9;LYN;CXCL9;PDCD1;PLSCR1;PSMB10;RARRES1;RELB;RGS10;SOD2;STAT1;CFLAR;NMI;NFE2L3;ZEB2;BTN2A2;PIM2;ADAMDEC1;PLAC8;BCL11A;LAX1;EAF2;ITM2C;FCRL5
284	GO:0031342	0.00221639814639716	33.2894736842105	0.0707547169811321	2	15	negative regulation of cell killing	LGALS9;TAP1
285	GO:0032656	0.00221639814639716	33.2894736842105	0.0707547169811321	2	15	regulation of interleukin-13 production	IRF4;LGALS9
286	GO:2000696	0.00221639814639716	33.2894736842105	0.0707547169811321	2	15	regulation of epithelial cell differentiation involved in kidney development	PRKX;STAT1
287	GO:0006949	0.00222055345796171	12.62	0.259433962264151	3	55	syncytium formation	CXCL9;STAT1;CFLAR
288	GO:0070663	0.00222932047931088	5.89584692324418	0.915094339622642	5	194	regulation of leukocyte proliferation	CD38;LGALS9;LYN;BTN2A2;IL23A
289	GO:0032496	0.00226131186448194	4.83243727598566	1.34433962264151	6	285	response to lipopolysaccharide	CASP1;LGALS9;LYN;CXCL9;S100A8;STAT1
290	GO:0009605	0.00230498312178259	2.20482982264822	11.8443396226415	22	2511	response to external stimulus	CASP1;CD4;CDK6;CTSS;IRF4;ISG20;LGALS9;LYN;CXCL9;PLSCR1;POMC;PSMB10;S100A8;STAT1;VAV1;KYNU;IFI44;PIM2;TLR7;PLAC8;IL23A;UNC13D
291	GO:0002218	0.00234168135007234	4.79744958481613	1.35377358490566	6	287	activation of innate immune response	CTSS;IRF4;LYN;PSMB10;RELB;TLR7
292	GO:0001916	0.00252529865682305	30.9097744360902	0.0754716981132075	2	16	positive regulation of T cell mediated cytotoxicity	STX7;IL23A
293	GO:0032616	0.00252529865682305	30.9097744360902	0.0754716981132075	2	16	interleukin-13 production	IRF4;LGALS9
294	GO:0070234	0.00252529865682305	30.9097744360902	0.0754716981132075	2	16	positive regulation of T cell apoptotic process	LGALS9;PDCD1
295	GO:0032729	0.00258537223790696	11.9294545454545	0.273584905660377	3	58	positive regulation of interferon-gamma production	LGALS9;TLR7;IL23A
296	GO:0034103	0.00258537223790696	11.9294545454545	0.273584905660377	3	58	regulation of tissue remodeling	CD38;CSK;IL23A
297	GO:0045944	0.00265674736271723	2.81054545454545	4.77358490566038	12	1012	positive regulation of transcription from RNA polymerase II promoter	CD3D;IRF4;PLSCR1;POMC;RELB;STAT1;STAT4;ZEB2;PLAC8;IL23A;BCL11A;EAF2
298	GO:0006950	0.00265795729019335	2.01047271329746	18.5518867924528	30	3933	response to stress	BCL2A1;CASP1;CD4;CD38;CD58;CDK6;CSK;CTSS;IRF4;ISG20;LGALS9;LYN;CXCL9;PLSCR1;PSMB10;RAB27A;RELB;S100A8;SOD2;STAT1;TAP1;VAV1;CFLAR;KYNU;NMI;CHST2;TLR7;PLAC8;IL23A;UNC13D
299	GO:0032677	0.00271470137532432	11.7157142857143	0.278301886792453	3	59	regulation of interleukin-8 production	CD58;LGALS9;TLR7
300	GO:0043281	0.00277087108911748	5.59613134163971	0.962264150943396	5	204	regulation of cysteine-type endopeptidase activity involved in apoptotic process	CASP1;CTSH;LGALS9;S100A8;CFLAR
301	GO:0002237	0.00277633952420438	4.62972508591065	1.40094339622642	6	297	response to molecule of bacterial origin	CASP1;LGALS9;LYN;CXCL9;S100A8;STAT1
302	GO:0009611	0.00278899459425075	2.79269835532261	4.80188679245283	12	1018	response to wounding	CASP1;CD58;CSK;CTSS;LYN;PLSCR1;RAB27A;S100A8;VAV1;CFLAR;TLR7;IL23A
303	GO:0032647	0.00285327670321165	28.8473684210526	0.080188679245283	2	17	regulation of interferon-alpha production	NMI;TLR7
304	GO:0034104	0.00285327670321165	28.8473684210526	0.080188679245283	2	17	negative regulation of tissue remodeling	CD38;CSK
305	GO:0051250	0.00288377424869602	7.29819075273621	0.589622641509434	4	125	negative regulation of lymphocyte activation	LGALS9;LYN;BTN2A2;LAX1
306	GO:0032880	0.0030239703950076	2.8993806477815	4.2122641509434	11	893	regulation of protein localization	CASP1;CD38;CD58;CSK;LGALS9;LYN;STX7;RABGAP1L;BTN2A2;TLR7;IL23A
307	GO:1903532	0.00311485495471307	4.51901565995526	1.43396226415094	6	304	positive regulation of secretion by cell	CASP1;CD38;CD58;LGALS9;RAB27A;UNC13D
308	GO:0032607	0.00320015011899442	27.0427631578947	0.0849056603773585	2	18	interferon-alpha production	NMI;TLR7
309	GO:2000482	0.00320015011899442	27.0427631578947	0.0849056603773585	2	18	regulation of interleukin-8 secretion	CD58;LGALS9
310	GO:0016032	0.00321082966584982	3.04173448035341	3.62735849056604	10	769	viral process	CD4;SP110;ISG20;LGALS9;LYN;PLSCR1;PSMB10;STAT1;TAP1;CFLAR
311	GO:0031638	0.00322990542085776	7.06291891891892	0.608490566037736	4	129	zymogen activation	CASP1;CTSH;S100A8;CFLAR
312	GO:0002275	0.00327168972309405	10.932	0.297169811320755	3	63	myeloid cell activation involved in immune response	LGALS9;LYN;UNC13D
313	GO:0032637	0.00327168972309405	10.932	0.297169811320755	3	63	interleukin-8 production	CD58;LGALS9;TLR7
314	GO:0043903	0.00340206986438106	5.32509667693518	1.00943396226415	5	214	regulation of symbiosis, encompassing mutualism through parasitism	ISG20;LGALS9;PLSCR1;STAT1;TAP1
315	GO:2000116	0.00353977021063856	5.27397260273973	1.0188679245283	5	216	regulation of cysteine-type endopeptidase activity	CASP1;CTSH;LGALS9;S100A8;CFLAR
316	GO:0002360	0.0035657379933326	25.4504643962848	0.089622641509434	2	19	T cell lineage commitment	IRF4;IL23A
317	GO:0043011	0.0035657379933326	25.4504643962848	0.089622641509434	2	19	myeloid dendritic cell differentiation	IRF4;RELB
318	GO:0045076	0.0035657379933326	25.4504643962848	0.089622641509434	2	19	regulation of interleukin-2 biosynthetic process	CD4;IRF4
319	GO:0097066	0.0035657379933326	25.4504643962848	0.089622641509434	2	19	response to thyroid hormone	CTSH;CTSS
320	GO:0002260	0.0035745143440961	10.578064516129	0.306603773584906	3	65	lymphocyte homeostasis	TNFRSF17;LGALS9;LYN
321	GO:0044764	0.00361792217534874	2.98803718378543	3.68867924528302	10	782	multi-organism cellular process	CD4;SP110;ISG20;LGALS9;LYN;PLSCR1;PSMB10;STAT1;TAP1;CFLAR
322	GO:0016485	0.00365091658162244	4.36958874458874	1.4811320754717	6	314	protein processing	CASP1;CTSH;CTSS;POMC;S100A8;CFLAR
323	GO:0006909	0.00368143984459357	5.22380860505499	1.02830188679245	5	218	phagocytosis	CSK;LYN;RAB27A;VAV1;UNC13D
324	GO:0051279	0.00373213567554172	10.4095238095238	0.311320754716981	3	66	regulation of release of sequestered calcium ion into cytosol	LYN;CXCL9;FCRL5
325	GO:0046634	0.00389394247779331	10.24625	0.316037735849057	3	67	regulation of alpha-beta T cell activation	IRF4;LGALS9;IL23A
326	GO:0032753	0.00394986066357096	24.0350877192982	0.0943396226415094	2	20	positive regulation of interleukin-4 production	IRF4;LGALS9
327	GO:0050718	0.00394986066357096	24.0350877192982	0.0943396226415094	2	20	positive regulation of interleukin-1 beta secretion	CASP1;LGALS9
328	GO:0070230	0.00394986066357096	24.0350877192982	0.0943396226415094	2	20	positive regulation of lymphocyte apoptotic process	LGALS9;PDCD1
329	GO:0072606	0.00394986066357096	24.0350877192982	0.0943396226415094	2	20	interleukin-8 secretion	CD58;LGALS9
330	GO:0035556	0.0039789442827534	2.09392857142857	12.3679245283019	22	2622	intracellular signal transduction	BCL2A1;CASP1;CD4;CSK;CTSH;LGALS9;LYN;CXCL9;PSMB10;RAB27A;RELB;S100A8;SOD2;STAT1;STAT4;VAV1;CFLAR;NMI;PIM2;TLR7;IL23A;LAX1
331	GO:0071346	0.00400520997684856	6.63483031904085	0.64622641509434	4	137	cellular response to interferon-gamma	CD58;IRF4;LGALS9;STAT1
332	GO:0002708	0.00405996840807683	10.088	0.320754716981132	3	68	positive regulation of lymphocyte mediated immunity	VAV1;STX7;IL23A
333	GO:0032602	0.00405996840807683	10.088	0.320754716981132	3	68	chemokine production	LGALS9;S100A8;TLR7
334	GO:0032945	0.00405996840807683	10.088	0.320754716981132	3	68	negative regulation of mononuclear cell proliferation	LGALS9;LYN;BTN2A2
335	GO:0050672	0.00405996840807683	10.088	0.320754716981132	3	68	negative regulation of lymphocyte proliferation	LGALS9;LYN;BTN2A2
336	GO:0015833	0.0041896167387046	4.2431650893796	1.52358490566038	6	323	peptide transport	CD38;LGALS9;S100A8;TAP1;TLR7;IL23A
337	GO:0042592	0.00433767762135942	2.37602846342006	7.14150943396226	15	1514	homeostatic process	ATP6V1B2;TNFRSF17;CD38;CDK6;CSK;CTSH;LGALS9;LYN;CXCL9;POMC;S100A8;SOD2;STAT1;TAP1;FCRL5
338	GO:0001914	0.00435233970773348	22.7686980609418	0.0990566037735849	2	21	regulation of T cell mediated cytotoxicity	STX7;IL23A
339	GO:0035456	0.00435233970773348	22.7686980609418	0.0990566037735849	2	21	response to interferon-beta	PLSCR1;STAT1
340	GO:1901739	0.00435233970773348	22.7686980609418	0.0990566037735849	2	21	regulation of myoblast fusion	CXCL9;CFLAR
341	GO:1903649	0.00446044786733261	3.68373879641485	2.05660377358491	7	436	regulation of cytoplasmic transport	CSK;LGALS9;LYN;CXCL9;TLR7;IL23A;FCRL5
342	GO:0002685	0.00454886695439569	6.3924794359577	0.669811320754717	4	142	regulation of leukocyte migration	LGALS9;LYN;CXCL9;IL23A
343	GO:0070227	0.00458368649578787	9.64117647058823	0.334905660377358	3	71	lymphocyte apoptotic process	LGALS9;LYN;PDCD1
344	GO:0002695	0.00466326585498492	6.34610149718063	0.674528301886792	4	143	negative regulation of leukocyte activation	LGALS9;LYN;BTN2A2;LAX1
345	GO:1903036	0.00466326585498492	6.34610149718063	0.674528301886792	4	143	positive regulation of response to wounding	CTSS;S100A8;TLR7;IL23A
346	GO:0010033	0.0046896052900559	2.03544968400583	13.3396226415094	23	2828	response to organic substance	ATP6V1B2;TNFRSF17;CASP1;CD38;CD58;CD68;CSK;CTSH;CTSS;IRF4;ISG20;LGALS9;LTB;LYN;CXCL9;PLSCR1;PSMB10;RELB;S100A8;STAT1;STAT4;VAV1;KYNU
347	GO:0001315	0.00471698113207553	Inf	0.00471698113207547	1	1	age-dependent response to reactive oxygen species	SOD2
348	GO:0003068	0.00471698113207553	Inf	0.00471698113207547	1	1	regulation of systemic arterial blood pressure by acetylcholine	SOD2
349	GO:0003069	0.00471698113207553	Inf	0.00471698113207547	1	1	vasodilation by acetylcholine involved in regulation of systemic arterial blood pressure	SOD2
350	GO:0003070	0.00471698113207553	Inf	0.00471698113207547	1	1	regulation of systemic arterial blood pressure by neurotransmitter	SOD2
351	GO:0006948	0.00471698113207553	Inf	0.00471698113207547	1	1	induction by virus of host cell-cell fusion	CD4
352	GO:0034240	0.00471698113207553	Inf	0.00471698113207547	1	1	negative regulation of macrophage fusion	STAT1
353	GO:0034516	0.00471698113207553	Inf	0.00471698113207547	1	1	response to vitamin B6	KYNU
354	GO:0043696	0.00471698113207553	Inf	0.00471698113207547	1	1	dedifferentiation	CDK6
355	GO:0043697	0.00471698113207553	Inf	0.00471698113207547	1	1	cell dedifferentiation	CDK6
356	GO:0045358	0.00471698113207553	Inf	0.00471698113207547	1	1	negative regulation of interferon-beta biosynthetic process	NMI
357	GO:0045366	0.00471698113207553	Inf	0.00471698113207547	1	1	regulation of interleukin-13 biosynthetic process	IRF4
358	GO:0045368	0.00471698113207553	Inf	0.00471698113207547	1	1	positive regulation of interleukin-13 biosynthetic process	IRF4
359	GO:0070238	0.00471698113207553	Inf	0.00471698113207547	1	1	activated T cell autonomous cell death	LGALS9
360	GO:0070239	0.00471698113207553	Inf	0.00471698113207547	1	1	regulation of activated T cell autonomous cell death	LGALS9
361	GO:0070241	0.00471698113207553	Inf	0.00471698113207547	1	1	positive regulation of activated T cell autonomous cell death	LGALS9
362	GO:0070447	0.00471698113207553	Inf	0.00471698113207547	1	1	positive regulation of oligodendrocyte progenitor proliferation	LYN
363	GO:0070667	0.00471698113207553	Inf	0.00471698113207547	1	1	negative regulation of mast cell proliferation	LYN
364	GO:0072308	0.00471698113207553	Inf	0.00471698113207547	1	1	negative regulation of metanephric nephron tubule epithelial cell differentiation	STAT1
365	GO:1902683	0.00471698113207553	Inf	0.00471698113207547	1	1	regulation of receptor localization to synapse	STX7
366	GO:1902685	0.00471698113207553	Inf	0.00471698113207547	1	1	positive regulation of receptor localization to synapse	STX7
367	GO:1903056	0.00471698113207553	Inf	0.00471698113207547	1	1	regulation of melanosome organization	ZEB2
368	GO:1903435	0.00471698113207553	Inf	0.00471698113207547	1	1	positive regulation of constitutive secretory pathway	RAB27A
369	GO:1904467	0.00471698113207553	Inf	0.00471698113207547	1	1	regulation of tumor necrosis factor secretion	LGALS9
370	GO:1904469	0.00471698113207553	Inf	0.00471698113207547	1	1	positive regulation of tumor necrosis factor secretion	LGALS9
371	GO:0070887	0.00475002965129443	2.05810679085888	12.5471698113208	22	2660	cellular response to chemical stimulus	ATP6V1B2;TNFRSF17;CASP1;CD58;CD68;CSK;CTSH;CTSS;IRF4;ISG20;LGALS9;LTB;LYN;CXCL9;PSMB10;RELB;S100A8;SOD2;STAT1;STAT4;VAV1;IL23A
372	GO:0070664	0.00476691083792736	9.50086956521739	0.339622641509434	3	72	negative regulation of leukocyte proliferation	LGALS9;LYN;BTN2A2
373	GO:0042094	0.00477299793706057	21.6289473684211	0.10377358490566	2	22	interleukin-2 biosynthetic process	CD4;IRF4
374	GO:0050716	0.00477299793706057	21.6289473684211	0.10377358490566	2	22	positive regulation of interleukin-1 secretion	CASP1;LGALS9
375	GO:0048870	0.00494817059049842	2.48921568627451	5.83490566037736	13	1237	cell motility	CD58;CDK6;CSK;CTSH;LGALS9;LYN;CXCL9;PRKX;S100A8;VAV1;ZEB2;ATP8A1;IL23A
376	GO:0051674	0.00494817059049842	2.48921568627451	5.83490566037736	13	1237	localization of cell	CD58;CDK6;CSK;CTSH;LGALS9;LYN;CXCL9;PRKX;S100A8;VAV1;ZEB2;ATP8A1;IL23A
377	GO:0002444	0.00495451165487807	9.36457142857143	0.344339622641509	3	73	myeloid leukocyte mediated immunity	LGALS9;LYN;UNC13D
378	GO:0097529	0.00501806493938535	6.21088694328131	0.688679245283019	4	146	myeloid leukocyte migration	LYN;S100A8;VAV1;IL23A
379	GO:0030099	0.00514188087364739	4.06017119838872	1.58962264150943	6	337	myeloid cell differentiation	CDK6;IRF4;LYN;PRKX;RELB;IL23A
380	GO:0050794	0.00519196162344037	1.96985313332985	47.7783018867925	59	10129	regulation of cellular process	ATP6V1B2;BCL2A1;TNFRSF17;CASP1;CD3D;CD4;CD38;CD58;CD79A;CDK6;CSK;CTSH;CTSS;SP110;IRF4;ISG20;LGALS9;LTB;LYN;CXCL9;PDCD1;PLSCR1;POMC;PRKX;PSMB10;RAB27A;RARRES1;RELB;RGS10;S100A8;SOD2;STAT1;STAT4;TAP1;VAV1;STX7;CFLAR;NMI;NFE2L3;ZEB2;ARPC1B;BTN2A2;ATP8A1;PIM2;OSTF1;DAPP1;SIT1;ADAMDEC1;P2RY10;TLR7;PLAC8;IL23A;BCL11A;LAX1;EAF2;BCL2L14;ITM2C;FCRL5;UNC13D
381	GO:0034122	0.0052116593885878	20.5977443609023	0.108490566037736	2	23	negative regulation of toll-like receptor signaling pathway	IRF4;LYN
382	GO:0046640	0.0052116593885878	20.5977443609023	0.108490566037736	2	23	regulation of alpha-beta T cell proliferation	LGALS9;IL23A
383	GO:1903307	0.0052116593885878	20.5977443609023	0.108490566037736	2	23	positive regulation of regulated secretory pathway	RAB27A;UNC13D
384	GO:0051604	0.00521550903206784	4.04769076305221	1.59433962264151	6	338	protein maturation	CASP1;CTSH;CTSS;POMC;S100A8;CFLAR
385	GO:0032386	0.00524227444868105	3.24448979591837	2.67924528301887	8	568	regulation of intracellular transport	CSK;LGALS9;LYN;CXCL9;TLR7;IL23A;FCRL5;UNC13D
386	GO:0031503	0.00534295935092435	9.10333333333333	0.35377358490566	3	75	protein complex localization	LGALS9;TLR7;IL23A
387	GO:0002224	0.00551874653323509	6.03924472417623	0.707547169811321	4	150	toll-like receptor signaling pathway	CTSS;IRF4;LYN;TLR7
388	GO:0030101	0.00554386281832349	8.97808219178082	0.358490566037736	3	76	natural killer cell activation	RAB27A;IL23A;UNC13D
389	GO:0043372	0.00566814931776568	19.6602870813397	0.113207547169811	2	24	positive regulation of CD4-positive, alpha-beta T cell differentiation	LGALS9;IL23A
390	GO:0060397	0.00566814931776568	19.6602870813397	0.113207547169811	2	24	JAK-STAT cascade involved in growth hormone signaling pathway	LYN;STAT1
391	GO:2001269	0.00566814931776568	19.6602870813397	0.113207547169811	2	24	positive regulation of cysteine-type endopeptidase activity involved in apoptotic signaling pathway	LGALS9;CFLAR
392	GO:0030335	0.00567368508324971	3.97435897435897	1.62264150943396	6	344	positive regulation of cell migration	CTSH;LGALS9;LYN;CXCL9;ATP8A1;IL23A
393	GO:0042886	0.00567368508324971	3.97435897435897	1.62264150943396	6	344	amide transport	CD38;LGALS9;S100A8;TAP1;TLR7;IL23A
394	GO:0071310	0.00587839990582035	2.1047215496368	10.3915094339623	19	2203	cellular response to organic substance	ATP6V1B2;TNFRSF17;CASP1;CD58;CD68;CSK;CTSH;CTSS;IRF4;ISG20;LGALS9;LTB;LYN;CXCL9;PSMB10;RELB;STAT1;STAT4;VAV1
395	GO:0001776	0.0059591653457423	8.7376	0.367924528301887	3	78	leukocyte homeostasis	TNFRSF17;LGALS9;LYN
396	GO:2000106	0.0059591653457423	8.7376	0.367924528301887	3	78	regulation of leukocyte apoptotic process	LGALS9;LYN;PDCD1
397	GO:0017157	0.00605182815465084	5.87675675675676	0.726415094339623	4	154	regulation of exocytosis	LGALS9;LYN;RAB27A;UNC13D
398	GO:0050920	0.00605182815465084	5.87675675675676	0.726415094339623	4	154	regulation of chemotaxis	LGALS9;LYN;CXCL9;IL23A
399	GO:0002544	0.00614229419112058	18.804347826087	0.117924528301887	2	25	chronic inflammatory response	S100A8;UNC13D
400	GO:0030318	0.00614229419112058	18.804347826087	0.117924528301887	2	25	melanocyte differentiation	RAB27A;ZEB2
401	GO:0050706	0.00614229419112058	18.804347826087	0.117924528301887	2	25	regulation of interleukin-1 beta secretion	CASP1;LGALS9
402	GO:0042590	0.00617361693014597	8.62210526315789	0.372641509433962	3	79	antigen processing and presentation of exogenous peptide antigen via MHC class I	CTSS;PSMB10;TAP1
403	GO:0051701	0.00619026618370773	5.83747986396993	0.731132075471698	4	155	interaction with host	ATP6V1B2;CD4;LGALS9;TAP1
404	GO:0002690	0.00639263597355653	8.50961038961039	0.377358490566038	3	80	positive regulation of leukocyte chemotaxis	LGALS9;CXCL9;IL23A
405	GO:2000147	0.00641540355500748	3.86911623439001	1.66509433962264	6	353	positive regulation of cell motility	CTSH;LGALS9;LYN;CXCL9;ATP8A1;IL23A
406	GO:0051223	0.00649327365321886	2.90162122328666	3.38207547169811	9	717	regulation of protein transport	CASP1;CD38;CD58;CSK;LGALS9;LYN;BTN2A2;TLR7;IL23A
407	GO:0043900	0.00652004940460019	3.42119091992301	2.20754716981132	7	468	regulation of multi-organism process	CD4;ISG20;LGALS9;PLSCR1;STAT1;TAP1;IL23A
408	GO:0045622	0.00663392167895619	18.0197368421053	0.122641509433962	2	26	regulation of T-helper cell differentiation	IRF4;IL23A
409	GO:0023057	0.00678342505360777	2.47569836912643	5.36792452830189	12	1138	negative regulation of signaling	BCL2A1;CD38;CSK;IRF4;LYN;PSMB10;RGS10;SOD2;STAT1;CFLAR;LAX1;FCRL5
410	GO:0016477	0.0068296740656125	2.473340324272	5.37264150943396	12	1139	cell migration	CD58;CSK;CTSH;LGALS9;LYN;CXCL9;PRKX;S100A8;VAV1;ZEB2;ATP8A1;IL23A
411	GO:0050866	0.00691414599193654	5.64864864864865	0.754716981132076	4	160	negative regulation of cell activation	LGALS9;LYN;BTN2A2;LAX1
412	GO:0045862	0.00694768586448769	3.8019357884797	1.69339622641509	6	359	positive regulation of proteolysis	CASP1;CTSH;LGALS9;PSMB10;S100A8;CFLAR
413	GO:0048878	0.00704410246077723	2.56793383939755	4.71698113207547	11	1000	chemical homeostasis	ATP6V1B2;CD38;CTSH;LYN;CXCL9;POMC;S100A8;SOD2;STAT1;TAP1;FCRL5
414	GO:0030593	0.0070773407935839	8.189	0.391509433962264	3	83	neutrophil chemotaxis	S100A8;VAV1;IL23A
415	GO:0051272	0.00713204924487484	3.78004694835681	1.70283018867925	6	361	positive regulation of cellular component movement	CTSH;LGALS9;LYN;CXCL9;ATP8A1;IL23A
416	GO:0001773	0.00714286064809575	17.2978947368421	0.127358490566038	2	27	myeloid dendritic cell activation	IRF4;RELB
417	GO:0032731	0.00714286064809575	17.2978947368421	0.127358490566038	2	27	positive regulation of interleukin-1 beta production	CASP1;LGALS9
418	GO:0046633	0.00714286064809575	17.2978947368421	0.127358490566038	2	27	alpha-beta T cell proliferation	LGALS9;IL23A
419	GO:2000516	0.00714286064809575	17.2978947368421	0.127358490566038	2	27	positive regulation of CD4-positive, alpha-beta T cell activation	LGALS9;IL23A
420	GO:0002705	0.0073148694050741	8.08740740740741	0.39622641509434	3	84	positive regulation of leukocyte mediated immunity	VAV1;STX7;IL23A
421	GO:0010522	0.0073148694050741	8.08740740740741	0.39622641509434	3	84	regulation of calcium ion transport into cytosol	LYN;CXCL9;FCRL5
422	GO:0060337	0.0073148694050741	8.08740740740741	0.39622641509434	3	84	type I interferon signaling pathway	IRF4;ISG20;STAT1
423	GO:0071357	0.0073148694050741	8.08740740740741	0.39622641509434	3	84	cellular response to type I interferon	IRF4;ISG20;STAT1
424	GO:0010648	0.0073551769321358	2.4476753474996	5.42452830188679	12	1150	negative regulation of cell communication	BCL2A1;CD38;CSK;IRF4;LYN;PSMB10;RGS10;SOD2;STAT1;CFLAR;LAX1;FCRL5
425	GO:0034340	0.0075570821614085	7.98829268292683	0.400943396226415	3	85	response to type I interferon	IRF4;ISG20;STAT1
426	GO:0050715	0.0075570821614085	7.98829268292683	0.400943396226415	3	85	positive regulation of cytokine secretion	CASP1;CD58;LGALS9
427	GO:0050704	0.00766894115466442	16.6315789473684	0.132075471698113	2	28	regulation of interleukin-1 secretion	CASP1;LGALS9
428	GO:0044093	0.00770552238075467	2.16338691286277	8.34905660377358	16	1770	positive regulation of molecular function	CASP1;CD4;CSK;CTSH;CTSS;IRF4;LGALS9;LYN;PLSCR1;PSMB10;RGS10;S100A8;VAV1;CFLAR;RABGAP1L;IL23A
429	GO:0048525	0.00780400051500565	7.89156626506024	0.405660377358491	3	86	negative regulation of viral process	ISG20;PLSCR1;STAT1
430	GO:0040017	0.00800592681448769	3.68452380952381	1.74528301886792	6	370	positive regulation of locomotion	CTSH;LGALS9;LYN;CXCL9;ATP8A1;IL23A
431	GO:0032673	0.0082119944369119	16.0146198830409	0.136792452830189	2	29	regulation of interleukin-4 production	IRF4;LGALS9
432	GO:0050702	0.0082119944369119	16.0146198830409	0.136792452830189	2	29	interleukin-1 beta secretion	CASP1;LGALS9
433	GO:2001267	0.0082119944369119	16.0146198830409	0.136792452830189	2	29	regulation of cysteine-type endopeptidase activity involved in apoptotic signaling pathway	LGALS9;CFLAR
434	GO:1990266	0.00831203676606097	7.70494117647059	0.415094339622642	3	88	neutrophil migration	S100A8;VAV1;IL23A
435	GO:0090087	0.0084360919652088	4.25051173043615	1.25471698113208	5	266	regulation of peptide transport	CD38;LGALS9;S100A8;TLR7;IL23A
436	GO:0032649	0.00857319453022358	7.61488372093023	0.419811320754717	3	89	regulation of interferon-gamma production	LGALS9;TLR7;IL23A
437	GO:0009968	0.00859531291067889	2.49271342403029	4.84905660377358	11	1028	negative regulation of signal transduction	BCL2A1;CSK;IRF4;LYN;PSMB10;RGS10;SOD2;STAT1;CFLAR;LAX1;FCRL5
438	GO:0002323	0.00877185290807489	15.4417293233083	0.141509433962264	2	30	natural killer cell activation involved in immune response	RAB27A;UNC13D
439	GO:0050868	0.00883913763791641	7.52689655172414	0.424528301886792	3	90	negative regulation of T cell activation	LGALS9;BTN2A2;LAX1
440	GO:1903034	0.00884550770576826	3.60349462365591	1.78301886792453	6	378	regulation of response to wounding	CASP1;CTSS;LYN;S100A8;TLR7;IL23A
441	GO:0042098	0.00887498026123954	5.24131274131274	0.811320754716981	4	172	T cell proliferation	LGALS9;PSMB10;BTN2A2;IL23A
442	GO:0051093	0.00905026058162381	2.74332111052907	3.56603773584906	9	756	negative regulation of developmental process	CDK6;LYN;PDCD1;STAT1;CFLAR;PLAC8;BCL11A;EAF2;ITM2C
443	GO:0050708	0.00917610230658398	3.574	1.79716981132075	6	381	regulation of protein secretion	CASP1;CD38;CD58;LGALS9;LYN;BTN2A2
444	GO:0002711	0.0093483501492792	14.9083484573503	0.14622641509434	2	31	positive regulation of T cell mediated immunity	STX7;IL23A
445	GO:0060396	0.0093483501492792	14.9083484573503	0.14622641509434	2	31	growth hormone receptor signaling pathway	LYN;STAT1
446	GO:0051209	0.00938545311453902	7.35685393258427	0.433962264150943	3	92	release of sequestered calcium ion into cytosol	LYN;CXCL9;FCRL5
447	GO:0051283	0.00938545311453902	7.35685393258427	0.433962264150943	3	92	negative regulation of sequestering of calcium ion	LYN;CXCL9;FCRL5
448	GO:2000145	0.00938726049473843	2.91944700460829	2.9622641509434	8	628	regulation of cell motility	CDK6;CTSH;LGALS9;LYN;CXCL9;PRKX;ATP8A1;IL23A
449	GO:0002298	0.00941199628004641	213.727272727273	0.00943396226415094	1	2	CD4-positive, CD25-positive, alpha-beta regulatory T cell differentiation involved in immune response	LGALS9
450	GO:0002432	0.00941199628004641	213.727272727273	0.00943396226415094	1	2	granuloma formation	UNC13D
451	GO:0002519	0.00941199628004641	213.727272727273	0.00943396226415094	1	2	natural killer cell tolerance induction	LGALS9
452	GO:0002644	0.00941199628004641	213.727272727273	0.00943396226415094	1	2	negative regulation of tolerance induction	PDCD1
453	GO:0010813	0.00941199628004641	213.727272727273	0.00943396226415094	1	2	neuropeptide catabolic process	CTSH
454	GO:0019442	0.00941199628004641	213.727272727273	0.00943396226415094	1	2	tryptophan catabolic process to acetyl-CoA	KYNU
455	GO:0032687	0.00941199628004641	213.727272727273	0.00943396226415094	1	2	negative regulation of interferon-alpha production	NMI
456	GO:0032832	0.00941199628004641	213.727272727273	0.00943396226415094	1	2	regulation of CD4-positive, CD25-positive, alpha-beta regulatory T cell differentiation involved in immune response	LGALS9
457	GO:0032834	0.00941199628004641	213.727272727273	0.00943396226415094	1	2	positive regulation of CD4-positive, CD25-positive, alpha-beta regulatory T cell differentiation involved in immune response	LGALS9
458	GO:0034769	0.00941199628004641	213.727272727273	0.00943396226415094	1	2	basement membrane disassembly	CTSS
459	GO:0036257	0.00941199628004641	213.727272727273	0.00943396226415094	1	2	multivesicular body organization	RAB27A
460	GO:0042231	0.00941199628004641	213.727272727273	0.00943396226415094	1	2	interleukin-13 biosynthetic process	IRF4
461	GO:0043316	0.00941199628004641	213.727272727273	0.00943396226415094	1	2	cytotoxic T cell degranulation	RAB27A
462	GO:0045082	0.00941199628004641	213.727272727273	0.00943396226415094	1	2	positive regulation of interleukin-10 biosynthetic process	IRF4
463	GO:0045234	0.00941199628004641	213.727272727273	0.00943396226415094	1	2	protein palmitoleylation	CD4
464	GO:0045355	0.00941199628004641	213.727272727273	0.00943396226415094	1	2	negative regulation of interferon-alpha biosynthetic process	NMI
465	GO:0045404	0.00941199628004641	213.727272727273	0.00943396226415094	1	2	positive regulation of interleukin-4 biosynthetic process	IRF4
466	GO:0046725	0.00941199628004641	213.727272727273	0.00943396226415094	1	2	negative regulation by virus of viral protein levels in host cell	STAT1
467	GO:0046967	0.00941199628004641	213.727272727273	0.00943396226415094	1	2	cytosol to ER transport	TAP1
468	GO:0060369	0.00941199628004641	213.727272727273	0.00943396226415094	1	2	positive regulation of Fc receptor mediated stimulatory signaling pathway	LYN
469	GO:0070488	0.00941199628004641	213.727272727273	0.00943396226415094	1	2	neutrophil aggregation	S100A8
470	GO:0072183	0.00941199628004641	213.727272727273	0.00943396226415094	1	2	negative regulation of nephron tubule epithelial cell differentiation	STAT1
471	GO:0097053	0.00941199628004641	213.727272727273	0.00943396226415094	1	2	L-kynurenine catabolic process	KYNU
472	GO:0097324	0.00941199628004641	213.727272727273	0.00943396226415094	1	2	melanocyte migration	ZEB2
473	GO:1902524	0.00941199628004641	213.727272727273	0.00943396226415094	1	2	positive regulation of protein K48-linked ubiquitination	NMI
474	GO:1903433	0.00941199628004641	213.727272727273	0.00943396226415094	1	2	regulation of constitutive secretory pathway	RAB27A
475	GO:1990774	0.00941199628004641	213.727272727273	0.00943396226415094	1	2	tumor necrosis factor secretion	LGALS9
476	GO:2000670	0.00941199628004641	213.727272727273	0.00943396226415094	1	2	positive regulation of dendritic cell apoptotic process	LYN
477	GO:2000697	0.00941199628004641	213.727272727273	0.00943396226415094	1	2	negative regulation of epithelial cell differentiation involved in kidney development	STAT1
478	GO:0051282	0.00966586065303706	7.27466666666667	0.438679245283019	3	93	regulation of sequestering of calcium ion	LYN;CXCL9;FCRL5
479	GO:0032743	0.0099413209024815	14.4105263157895	0.150943396226415	2	32	positive regulation of interleukin-2 production	CD4;IRF4
480	GO:0045124	0.0099413209024815	14.4105263157895	0.150943396226415	2	32	regulation of bone resorption	CD38;CSK
481	GO:0071378	0.0099413209024815	14.4105263157895	0.150943396226415	2	32	cellular response to growth hormone stimulus	LYN;STAT1
482	GO:0042307	0.00995112388665373	7.19428571428571	0.443396226415094	3	94	positive regulation of protein import into nucleus	LGALS9;TLR7;IL23A
483	GO:0042990	0.00995112388665373	7.19428571428571	0.443396226415094	3	94	regulation of transcription factor import into nucleus	LGALS9;TLR7;IL23A
