# Supplementary material for: Analysis of breast cancer subtypes by AP-ISA biclustering
Source: BMC Bioinformatics. 2017 Nov 14;18:481. doi: 10.1186/s12859-017-1926-z (PMC5686903; doi:10.1186/s12859-017-1926-z)
Supplement: Supplementary file 2 — The GO and KEGG enrichment analysis results for the nine AP-ISA biclusters are listed respectively. (ZIP 88 kb) [file 12859_2017_1926_MOESM2_ESM.zip › Enrichment analysis/GO_list/Bicluster_9.csv]

	GOBPID	Pvalue	OddsRatio	ExpCount	Count	Size	Term	Symbols
1	GO:2000027	1.36665424189281e-05	10.0427816901408	0.787735849056604	7	167	regulation of organ morphogenesis	BCL2;ESR1;HPN;XBP1;IFT88;CELSR1;NTN4
2	GO:0009887	2.0242710772907e-05	4.12071613962604	4.31132075471698	15	914	organ morphogenesis	BCL2;ESR1;GAMT;HPN;MYO6;NPY1R;PGR;SLC6A4;TLE3;XBP1;IFT88;CELSR1;LRIG1;MKL2;NTN4
3	GO:0051239	2.29602912276977e-05	2.96192679848549	11.3349056603774	26	2403	regulation of multicellular organismal process	ABAT;BCL2;EPHX2;ESR1;GAMT;HPN;IL6ST;MAPT;MYB;NPY1R;PCM1;RLN2;SLC1A1;SLC6A4;SREBF1;XBP1;IFT88;STC2;CELSR1;KIF13B;PYCARD;SYT17;MKL2;NTN4;C16orf45;CYB5D2
4	GO:0048732	2.64997324825655e-05	5.77053070617	1.97641509433962	10	419	gland development	BCL2;ESR1;HPN;MYB;PGR;QDPR;XBP1;IFT88;MKL2;NTN4
5	GO:0022612	3.25337107513889e-05	11.0670731707317	0.608490566037736	6	129	gland morphogenesis	BCL2;ESR1;HPN;PGR;XBP1;NTN4
6	GO:0044706	9.41253137159549e-05	7.31063090874011	1.06603773584906	7	226	multi-multicellular organism process	BCL2;ESR1;MAPT;PGR;RLN2;SLC6A4;STC2
7	GO:0009653	0.000170912977907721	2.57741211667913	12.7358490566038	26	2700	anatomical structure morphogenesis	BCL2;COL4A5;DUSP4;ESR1;GAMT;HPN;MAPT;MYO6;NINJ1;NPY1R;PCM1;PGR;RLN2;SIAH2;SLC6A4;TLE3;XBP1;IFT88;CELSR1;KIF13B;LRIG1;SYT17;MKL2;NTN4;APH1B;C16orf45
8	GO:0060745	0.000217647331375764	144.342105263158	0.0235849056603774	2	5	mammary gland branching involved in pregnancy	ESR1;PGR
9	GO:2000347	0.000217647331375764	144.342105263158	0.0235849056603774	2	5	positive regulation of hepatocyte proliferation	HPN;XBP1
10	GO:2000026	0.000223859612127872	2.95686015831135	7.23584905660377	18	1534	regulation of multicellular organismal development	BCL2;ESR1;HPN;IL6ST;MAPT;MYB;PCM1;RLN2;SLC6A4;XBP1;IFT88;CELSR1;KIF13B;SYT17;MKL2;NTN4;C16orf45;CYB5D2
11	GO:0007565	0.000224624663557	7.66525423728814	0.863207547169811	6	183	female pregnancy	BCL2;ESR1;MAPT;PGR;RLN2;STC2
12	GO:0048699	0.00024462823947356	2.93339882121807	7.2877358490566	18	1545	generation of neurons	BCL2;COL4A5;IL6ST;MAPT;MYO6;PCM1;SIAH2;SLC6A4;XBP1;IFT88;CELSR1;KIF13B;PSD3;SYT17;NTN4;APH1B;C16orf45;CYB5D2
13	GO:0001889	0.000266126455957744	9.64926783183751	0.570754716981132	5	121	liver development	HPN;QDPR;XBP1;IFT88;MKL2
14	GO:0048638	0.000294360864136549	6.0245017273452	1.28301886792453	7	272	regulation of developmental growth	BCL2;GAMT;MAPT;NPY1R;SLC6A4;STC2;SYT17
15	GO:0061008	0.000298119315543295	9.40428226084954	0.584905660377358	5	124	hepaticobiliary system development	HPN;QDPR;XBP1;IFT88;MKL2
16	GO:0001505	0.000299106391068036	7.25089126559715	0.910377358490566	6	193	regulation of neurotransmitter levels	ABAT;GAD1;SLC1A1;SLC6A4;XBP1;SYT17
17	GO:0006836	0.000324863564046941	7.13508771929825	0.924528301886792	6	196	neurotransmitter transport	ABAT;GAD1;SLC1A1;SLC6A4;XBP1;SYT17
18	GO:0031058	0.000331690392742204	13.4250614250614	0.330188679245283	4	70	positive regulation of histone modification	MUC1;MYB;SREBF1;XBP1
19	GO:0010039	0.00033772184432334	25.28	0.136792452830189	3	29	response to iron ion	ABAT;BCL2;CYBRD1
20	GO:0040014	0.000369526626579419	13.0286168521463	0.339622641509434	4	72	regulation of multicellular organism growth	BCL2;GAMT;NPY1R;STC2
21	GO:1903310	0.000389558442410996	12.8390129259694	0.344339622641509	4	73	positive regulation of chromatin modification	MUC1;MYB;SREBF1;XBP1
22	GO:0043583	0.000412711097739111	6.80862646566164	0.966981132075472	6	205	ear development	BCL2;HPN;MYO6;IFT88;CELSR1;LRIG1
23	GO:0050793	0.000416779590479317	2.60824742268041	9.70754716981132	21	2058	regulation of developmental process	BCL2;ESR1;GAMT;HPN;IL6ST;MAPT;MYB;NPY1R;PCM1;RLN2;SLC6A4;XBP1;IFT88;STC2;CELSR1;KIF13B;SYT17;MKL2;NTN4;C16orf45;CYB5D2
24	GO:0022008	0.00044702552952057	2.77626168224299	7.65566037735849	18	1623	neurogenesis	BCL2;COL4A5;IL6ST;MAPT;MYO6;PCM1;SIAH2;SLC6A4;XBP1;IFT88;CELSR1;KIF13B;PSD3;SYT17;NTN4;APH1B;C16orf45;CYB5D2
25	GO:0044710	0.000771140625383498	2.1194086429113	25.0707547169811	39	5315	single-organism metabolic process	NAT1;NAT2;SERPINA3;ABAT;ASAH1;BCL2;CFB;CA12;COL4A5;CYB5A;DUSP4;EPHX2;ESR1;FAAH;FMO5;GAD1;GAMT;HPN;IL6ST;KCNS3;MUC1;MYB;NPY1R;QDPR;RLN2;MAP2K4;SREBF1;XBP1;IFT88;RAB31;PDCD4;PYCARD;GALNT10;ELOVL5;CYBRD1;CHCHD5;ACOT4;CYP4X1;STEAP2
26	GO:0007269	0.000825792557753452	7.44657534246575	0.731132075471698	5	155	neurotransmitter secretion	ABAT;GAD1;SLC1A1;XBP1;SYT17
27	GO:2000345	0.000964523324369727	54.1118421052632	0.0471698113207547	2	10	regulation of hepatocyte proliferation	HPN;XBP1
28	GO:0048731	0.000969045452556194	2.13414112615823	20.0094339622642	33	4242	system development	BCL2;COL4A5;ESR1;GAMT;HPN;IL6ST;MAPT;MYB;MYO6;NINJ1;NPY1R;PCM1;PGR;QDPR;RLN2;SALL2;SIAH2;SLC6A4;SREBF1;TLE3;XBP1;IFT88;STC2;CELSR1;KIF13B;PSD3;LRIG1;SYT17;MKL2;NTN4;APH1B;C16orf45;CYB5D2
29	GO:0048589	0.000971992206686629	3.91230655858511	2.54716981132075	9	540	developmental growth	BCL2;ESR1;GAMT;MAPT;NINJ1;NPY1R;SLC6A4;STC2;SYT17
30	GO:0023061	0.00111678134411254	4.21961816984858	2.08490566037736	8	442	signal release	ABAT;GAD1;KCNS3;NPY1R;SLC1A1;SREBF1;XBP1;SYT17
31	GO:2000778	0.00117525917236065	48.0964912280702	0.0518867924528302	2	11	positive regulation of interleukin-6 secretion	XBP1;PYCARD
32	GO:0010506	0.00118400890610212	6.84721405160098	0.792452830188679	5	168	regulation of autophagy	BCL2;MAPT;SREBF1;XBP1;IFT88
33	GO:0050801	0.00120716898913842	3.50346020761246	3.17452830188679	10	673	ion homeostasis	BCL2;CA12;EPHX2;ESR1;NPY1R;XBP1;STC2;SLC39A6;CYBRD1;STEAP2
34	GO:2001252	0.00127495105088323	9.21283783783784	0.471698113207547	4	100	positive regulation of chromosome organization	MUC1;MYB;SREBF1;XBP1
35	GO:0032940	0.00131935211587213	3.07429023642299	4.39150943396226	12	931	secretion by cell	ABAT;GAD1;KCNS3;MYO6;NPY1R;SLC1A1;SREBF1;XBP1;RAB31;PYCARD;SYT17;STEAP2
36	GO:0042472	0.00132282122274101	9.11730286988019	0.476415094339623	4	101	inner ear morphogenesis	HPN;MYO6;CELSR1;LRIG1
37	GO:0051960	0.00139326066180983	3.43325791855204	3.23584905660377	10	686	regulation of nervous system development	BCL2;IL6ST;MAPT;PCM1;SLC6A4;CELSR1;KIF13B;SYT17;C16orf45;CYB5D2
38	GO:0051240	0.00150597764822782	2.68185366546022	6.40094339622642	15	1357	positive regulation of multicellular organismal process	ABAT;BCL2;EPHX2;HPN;IL6ST;MAPT;MYB;NPY1R;RLN2;SLC1A1;XBP1;PYCARD;SYT17;MKL2;CYB5D2
39	GO:0048839	0.00164625386768147	6.33639476961395	0.85377358490566	5	181	inner ear development	HPN;MYO6;IFT88;CELSR1;LRIG1
40	GO:0007399	0.00166629876057338	2.30742788126539	10.7877358490566	21	2287	nervous system development	BCL2;COL4A5;IL6ST;MAPT;MYO6;NINJ1;PCM1;SALL2;SIAH2;SLC6A4;XBP1;IFT88;CELSR1;KIF13B;PSD3;LRIG1;SYT17;NTN4;APH1B;C16orf45;CYB5D2
41	GO:0050767	0.00188011941424653	3.53913043478261	2.80188679245283	9	594	regulation of neurogenesis	BCL2;IL6ST;MAPT;PCM1;SLC6A4;KIF13B;SYT17;C16orf45;CYB5D2
42	GO:0072574	0.0019267586018205	36.0657894736842	0.0660377358490566	2	14	hepatocyte proliferation	HPN;XBP1
43	GO:0072575	0.0019267586018205	36.0657894736842	0.0660377358490566	2	14	epithelial cell proliferation involved in liver morphogenesis	HPN;XBP1
44	GO:0019752	0.00195007405002167	2.9255168507505	4.59905660377358	12	975	carboxylic acid metabolic process	ABAT;CYB5A;EPHX2;FAAH;GAD1;GAMT;HPN;QDPR;SREBF1;XBP1;ELOVL5;ACOT4
45	GO:0031056	0.00213131938993303	7.96055514974434	0.542452830188679	4	115	regulation of histone modification	MUC1;MYB;SREBF1;XBP1
46	GO:0061138	0.00222932047931088	5.89584692324418	0.915094339622642	5	194	morphogenesis of a branching epithelium	BCL2;ESR1;PGR;CELSR1;NTN4
47	GO:0060135	0.00233833934595571	12.3811320754717	0.264150943396226	3	56	maternal process involved in female pregnancy	ESR1;PGR;STC2
48	GO:0022603	0.0023638462691574	2.99982522982278	4.08018867924528	11	865	regulation of anatomical structure morphogenesis	BCL2;ESR1;HPN;MAPT;RLN2;XBP1;IFT88;CELSR1;KIF13B;SYT17;NTN4
49	GO:0098771	0.00237910136534806	3.41196728368489	2.90094339622642	9	615	inorganic ion homeostasis	BCL2;CA12;EPHX2;ESR1;NPY1R;STC2;SLC39A6;CYBRD1;STEAP2
50	GO:0007626	0.00238284713998739	5.80265410958904	0.929245283018868	5	197	locomotory behavior	ABAT;MAPT;MYO6;NPY1R;CELSR1
51	GO:0042471	0.00241360446053432	7.68178613396005	0.561320754716981	4	119	ear morphogenesis	HPN;MYO6;CELSR1;LRIG1
52	GO:0002070	0.00252529865682305	30.9097744360902	0.0754716981132075	2	16	epithelial cell maturation	PGR;XBP1
53	GO:0043649	0.00252529865682305	30.9097744360902	0.0754716981132075	2	16	dicarboxylic acid catabolic process	GAD1;ACOT4
54	GO:0072576	0.00252529865682305	30.9097744360902	0.0754716981132075	2	16	liver morphogenesis	HPN;XBP1
55	GO:0071901	0.00264150558021904	7.48511223087494	0.575471698113208	4	122	negative regulation of protein serine/threonine kinase activity	DUSP4;PKIB;PDCD4;PYCARD
56	GO:0007423	0.0026738872875004	3.64754285714286	2.39622641509434	8	508	sensory organ development	BCL2;HPN;MYO6;NINJ1;SALL2;IFT88;CELSR1;LRIG1
57	GO:0006837	0.00285327670321165	28.8473684210526	0.080188679245283	2	17	serotonin transport	SLC6A4;XBP1
58	GO:0072604	0.00285327670321165	28.8473684210526	0.080188679245283	2	17	interleukin-6 secretion	XBP1;PYCARD
59	GO:1902532	0.00289696989335809	3.99893299189074	1.90094339622642	7	403	negative regulation of intracellular signal transduction	BCL2;DUSP4;ESR1;MUC1;XBP1;PDCD4;PYCARD
60	GO:0001763	0.00301214570460432	5.48451312504218	0.981132075471698	5	208	morphogenesis of a branching structure	BCL2;ESR1;PGR;CELSR1;NTN4
61	GO:0009725	0.00304544160533192	2.76052561008313	4.85377358490566	12	1029	response to hormone	BCL2;ESR1;HPN;NPY1R;PGR;QDPR;SLC6A4;SREBF1;XBP1;STC2;RAB31;STEAP2
62	GO:0060284	0.00306440284804337	3.06288032454361	3.60377358490566	10	764	regulation of cell development	BCL2;HPN;IL6ST;MAPT;PCM1;SLC6A4;KIF13B;SYT17;C16orf45;CYB5D2
63	GO:1903308	0.00322990542085776	7.06291891891892	0.608490566037736	4	129	regulation of chromatin modification	MUC1;MYB;SREBF1;XBP1
64	GO:0048468	0.00326755012012384	2.23836895111766	9.85377358490566	19	2089	cell development	BCL2;COL4A5;ESR1;HPN;IL6ST;MAPT;MYO6;PCM1;PGR;SIAH2;SLC6A4;XBP1;IFT88;KIF13B;SYT17;NTN4;APH1B;C16orf45;CYB5D2
65	GO:0016054	0.00333468821752238	5.35102739726027	1.00471698113208	5	213	organic acid catabolic process	ABAT;FAAH;GAD1;QDPR;ACOT4
66	GO:0046395	0.00333468821752238	5.35102739726027	1.00471698113208	5	213	carboxylic acid catabolic process	ABAT;FAAH;GAD1;QDPR;ACOT4
67	GO:0042493	0.00354411710977023	3.84938830060656	1.97169811320755	7	418	response to drug	ABAT;BCL2;MYO6;QDPR;SLC6A4;SREBF1;XBP1
68	GO:1902275	0.00380068975853038	6.73695069114916	0.636792452830189	4	135	regulation of chromatin organization	MUC1;MYB;SREBF1;XBP1
69	GO:0046903	0.00381505194277394	2.67895011298453	4.99056603773585	12	1058	secretion	ABAT;GAD1;KCNS3;MYO6;NPY1R;SLC1A1;SREBF1;XBP1;RAB31;PYCARD;SYT17;STEAP2
70	GO:0040007	0.00408448566865907	2.77924104965369	4.38207547169811	11	929	growth	BCL2;ESR1;GAMT;HPN;MAPT;NINJ1;NPY1R;SLC6A4;XBP1;STC2;SYT17
71	GO:0055065	0.00409795762045132	3.38834796488428	2.57075471698113	8	545	metal ion homeostasis	BCL2;EPHX2;ESR1;NPY1R;STC2;SLC39A6;CYBRD1;STEAP2
72	GO:0007275	0.00417547149621209	1.89846479922094	22.6179245283019	34	4795	multicellular organismal development	BCL2;COL4A5;DUSP4;ESR1;GAMT;HPN;IL6ST;MAPT;MYB;MYO6;NINJ1;NPY1R;PCM1;PGR;QDPR;RLN2;SALL2;SIAH2;SLC6A4;SREBF1;TLE3;XBP1;IFT88;STC2;CELSR1;KIF13B;PSD3;LRIG1;SYT17;MKL2;NTN4;APH1B;C16orf45;CYB5D2
73	GO:0030307	0.00421706527571486	6.53573573573574	0.655660377358491	4	139	positive regulation of cell growth	BCL2;HPN;MAPT;SYT17
74	GO:0042592	0.00433767762135942	2.37602846342006	7.14150943396226	15	1514	homeostatic process	SERPINA3;ABAT;BCL2;CA12;EPHX2;ESR1;HPN;MYB;NPY1R;XBP1;IFT88;STC2;SLC39A6;CYBRD1;STEAP2
75	GO:0048568	0.00435059453038326	3.70145462941584	2.04716981132075	7	434	embryonic organ development	GAMT;HPN;MYB;MYO6;CELSR1;LRIG1;MKL2
76	GO:0042632	0.00458368649578787	9.64117647058823	0.334905660377358	3	71	cholesterol homeostasis	EPHX2;HPN;XBP1
77	GO:0055092	0.00458368649578787	9.64117647058823	0.334905660377358	3	71	sterol homeostasis	EPHX2;HPN;XBP1
78	GO:0048513	0.00467334006712951	2.01344086021505	14.1509433962264	24	3000	organ development	BCL2;ESR1;GAMT;HPN;MAPT;MYB;MYO6;NINJ1;NPY1R;PCM1;PGR;QDPR;SALL2;SLC6A4;SREBF1;TLE3;XBP1;IFT88;STC2;CELSR1;LRIG1;MKL2;NTN4;C16orf45
79	GO:0009810	0.00471698113207553	Inf	0.00471698113207547	1	1	stilbene metabolic process	EPHX2
80	GO:0021822	0.00471698113207553	Inf	0.00471698113207547	1	1	negative regulation of cell motility involved in cerebral cortex radial glia guided migration	C16orf45
81	GO:0032788	0.00471698113207553	Inf	0.00471698113207547	1	1	saturated monocarboxylic acid metabolic process	ACOT4
82	GO:0032789	0.00471698113207553	Inf	0.00471698113207547	1	1	unsaturated monocarboxylic acid metabolic process	ACOT4
83	GO:0032848	0.00471698113207553	Inf	0.00471698113207547	1	1	negative regulation of cellular pH reduction	BCL2
84	GO:0036334	0.00471698113207553	Inf	0.00471698113207547	1	1	epidermal stem cell homeostasis	IFT88
85	GO:0038154	0.00471698113207553	Inf	0.00471698113207547	1	1	interleukin-11-mediated signaling pathway	IL6ST
86	GO:0042883	0.00471698113207553	Inf	0.00471698113207547	1	1	cysteine transport	SLC1A1
87	GO:0043375	0.00471698113207553	Inf	0.00471698113207547	1	1	CD8-positive, alpha-beta T cell lineage commitment	BCL2
88	GO:0046272	0.00471698113207553	Inf	0.00471698113207547	1	1	stilbene catabolic process	EPHX2
89	GO:0046671	0.00471698113207553	Inf	0.00471698113207547	1	1	negative regulation of retinal cell programmed cell death	BCL2
90	GO:0060096	0.00471698113207553	Inf	0.00471698113207547	1	1	serotonin secretion, neurotransmission	XBP1
91	GO:0060668	0.00471698113207553	Inf	0.00471698113207547	1	1	regulation of branching involved in salivary gland morphogenesis by extracellular matrix-epithelial cell signaling	NTN4
92	GO:0060690	0.00471698113207553	Inf	0.00471698113207547	1	1	epithelial cell differentiation involved in salivary gland development	XBP1
93	GO:0060691	0.00471698113207553	Inf	0.00471698113207547	1	1	epithelial cell maturation involved in salivary gland development	XBP1
94	GO:0090251	0.00471698113207553	Inf	0.00471698113207547	1	1	protein localization involved in establishment of planar polarity	CELSR1
95	GO:0100032	0.00471698113207553	Inf	0.00471698113207547	1	1	positive regulation of phospholipid biosynthetic process by transcription from RNA polymerase II promoter	XBP1
96	GO:1900098	0.00471698113207553	Inf	0.00471698113207547	1	1	regulation of plasma cell differentiation	XBP1
97	GO:1900100	0.00471698113207553	Inf	0.00471698113207547	1	1	positive regulation of plasma cell differentiation	XBP1
98	GO:1900413	0.00471698113207553	Inf	0.00471698113207547	1	1	positive regulation of phospholipid biosynthetic process by positive regulation of transcription from RNA polymerase II promoter	XBP1
99	GO:1903489	0.00471698113207553	Inf	0.00471698113207547	1	1	positive regulation of lactation	XBP1
100	GO:1903712	0.00471698113207553	Inf	0.00471698113207547	1	1	cysteine transmembrane transport	SLC1A1
101	GO:1903976	0.00471698113207553	Inf	0.00471698113207547	1	1	negative regulation of glial cell migration	C16orf45
102	GO:1990384	0.00471698113207553	Inf	0.00471698113207547	1	1	hyaloid vascular plexus regression	NINJ1
103	GO:0036003	0.00477299793706057	21.6289473684211	0.10377358490566	2	22	positive regulation of transcription from RNA polymerase II promoter in response to stress	MUC1;XBP1
104	GO:0090181	0.00477299793706057	21.6289473684211	0.10377358490566	2	22	regulation of cholesterol metabolic process	EPHX2;SREBF1
105	GO:0043436	0.00509168352669303	2.57612065354001	5.17452830188679	12	1097	oxoacid metabolic process	ABAT;CYB5A;EPHX2;FAAH;GAD1;GAMT;HPN;QDPR;SREBF1;XBP1;ELOVL5;ACOT4
106	GO:0035264	0.00514024755033091	6.16707616707617	0.693396226415094	4	147	multicellular organism growth	BCL2;GAMT;NPY1R;STC2
107	GO:2001242	0.00514024755033091	6.16707616707617	0.693396226415094	4	147	regulation of intrinsic apoptotic signaling pathway	BCL2;MUC1;XBP1;PYCARD
108	GO:0007620	0.0052116593885878	20.5977443609023	0.108490566037736	2	23	copulation	ABAT;SLC6A4
109	GO:0035058	0.0052116593885878	20.5977443609023	0.108490566037736	2	23	nonmotile primary cilium assembly	PCM1;IFT88
110	GO:0060444	0.00566814931776568	19.6602870813397	0.113207547169811	2	24	branching involved in mammary gland duct morphogenesis	ESR1;PGR
111	GO:0071354	0.00566814931776568	19.6602870813397	0.113207547169811	2	24	cellular response to interleukin-6	IL6ST;MYB
112	GO:0006082	0.0057867685898688	2.5311134921289	5.25943396226415	12	1115	organic acid metabolic process	ABAT;CYB5A;EPHX2;FAAH;GAD1;GAMT;HPN;QDPR;SREBF1;XBP1;ELOVL5;ACOT4
113	GO:0048469	0.00591547102429911	5.91656085615817	0.721698113207547	4	153	cell maturation	BCL2;PGR;XBP1;NTN4
114	GO:0070613	0.0059591653457423	8.7376	0.367924528301887	3	78	regulation of protein processing	CFB;HPN;IFT88
115	GO:0051251	0.00601456969927151	4.62842465753425	1.15566037735849	5	245	positive regulation of lymphocyte activation	BCL2;IL6ST;MYB;XBP1;PYCARD
116	GO:1903317	0.00617361693014597	8.62210526315789	0.372641509433962	3	79	regulation of protein maturation	CFB;HPN;IFT88
117	GO:0030182	0.00655749277623173	2.32375529661017	6.74528301886792	14	1430	neuron differentiation	BCL2;COL4A5;MAPT;MYO6;SIAH2;SLC6A4;XBP1;IFT88;KIF13B;PSD3;SYT17;NTN4;APH1B;CYB5D2
118	GO:0006631	0.00658940095963372	3.84646609360076	1.67452830188679	6	355	fatty acid metabolic process	EPHX2;FAAH;SREBF1;XBP1;ELOVL5;ACOT4
119	GO:0006875	0.0066689519410013	3.4059866759955	2.21698113207547	7	470	cellular metal ion homeostasis	BCL2;EPHX2;ESR1;NPY1R;STC2;SLC39A6;CYBRD1
120	GO:0023057	0.00678342505360777	2.47569836912643	5.36792452830189	12	1138	negative regulation of signaling	BCL2;DUSP4;ESR1;IL6ST;MUC1;NPY1R;SIAH2;SLC6A4;SREBF1;XBP1;PDCD4;PYCARD
121	GO:0090596	0.00698238908842709	4.45865654398416	1.19811320754717	5	254	sensory organ morphogenesis	BCL2;HPN;MYO6;CELSR1;LRIG1
122	GO:0048878	0.00704410246077723	2.56793383939755	4.71698113207547	11	1000	chemical homeostasis	BCL2;CA12;EPHX2;ESR1;HPN;NPY1R;XBP1;STC2;SLC39A6;CYBRD1;STEAP2
123	GO:0048754	0.00706535373188031	5.61232570149768	0.759433962264151	4	161	branching morphogenesis of an epithelial tube	BCL2;ESR1;PGR;CELSR1
124	GO:0042133	0.00714286064809575	17.2978947368421	0.127358490566038	2	27	neurotransmitter metabolic process	ABAT;GAD1
125	GO:0055080	0.0072251529459416	3.06293436293436	2.83018867924528	8	600	cation homeostasis	BCL2;EPHX2;ESR1;NPY1R;STC2;SLC39A6;CYBRD1;STEAP2
126	GO:0010817	0.00729010567433874	3.34646093119225	2.25471698113208	7	478	regulation of hormone levels	ABAT;ESR1;HPN;KCNS3;NPY1R;SREBF1;STC2
127	GO:1903524	0.0073148694050741	8.08740740740741	0.39622641509434	3	84	positive regulation of blood circulation	EPHX2;NPY1R;SLC1A1
128	GO:0010648	0.0073551769321358	2.4476753474996	5.42452830188679	12	1150	negative regulation of cell communication	BCL2;DUSP4;ESR1;IL6ST;MUC1;NPY1R;SIAH2;SLC6A4;SREBF1;XBP1;PDCD4;PYCARD
129	GO:0035295	0.00743670997652788	3.04691476590636	2.84433962264151	8	603	tube development	BCL2;ESR1;MYB;PGR;SALL2;SREBF1;IFT88;CELSR1
130	GO:0022602	0.0075570821614085	7.98829268292683	0.400943396226415	3	85	ovulation cycle process	BCL2;ESR1;PGR
131	GO:0032350	0.00766894115466442	16.6315789473684	0.132075471698113	2	28	regulation of hormone metabolic process	HPN;STC2
132	GO:0042149	0.00766894115466442	16.6315789473684	0.132075471698113	2	28	cellular response to glucose starvation	BCL2;XBP1
133	GO:0010721	0.0076852448649123	4.35213537469782	1.22641509433962	5	260	negative regulation of cell development	BCL2;HPN;PCM1;SLC6A4;C16orf45
134	GO:0072503	0.00780537635926282	3.70534069981584	1.73584905660377	6	368	cellular divalent inorganic cation homeostasis	BCL2;EPHX2;ESR1;NPY1R;STC2;SLC39A6
135	GO:0040008	0.00787388874314697	3.0153553601141	2.87264150943396	8	609	regulation of growth	BCL2;GAMT;HPN;MAPT;NPY1R;SLC6A4;STC2;SYT17
136	GO:0000038	0.0082119944369119	16.0146198830409	0.136792452830189	2	29	very long-chain fatty acid metabolic process	ELOVL5;ACOT4
137	GO:0031062	0.0082119944369119	16.0146198830409	0.136792452830189	2	29	positive regulation of histone methylation	MYB;XBP1
138	GO:0070741	0.0082119944369119	16.0146198830409	0.136792452830189	2	29	response to interleukin-6	IL6ST;MYB
139	GO:0002696	0.00896409768594958	4.18531920392866	1.27358490566038	5	270	positive regulation of leukocyte activation	BCL2;IL6ST;MYB;XBP1;PYCARD
140	GO:0048856	0.009105988500013	1.77690092585842	23.688679245283	34	5022	anatomical structure development	BCL2;COL4A5;DUSP4;ESR1;GAMT;HPN;IL6ST;MAPT;MYB;MYO6;NINJ1;NPY1R;PCM1;PGR;QDPR;RLN2;SALL2;SIAH2;SLC6A4;SREBF1;TLE3;XBP1;IFT88;STC2;CELSR1;KIF13B;PSD3;LRIG1;SYT17;MKL2;NTN4;APH1B;C16orf45;CYB5D2
141	GO:2001243	0.00910988454200161	7.44090909090909	0.429245283018868	3	91	negative regulation of intrinsic apoptotic signaling pathway	BCL2;MUC1;XBP1
142	GO:0006812	0.00920985579829227	2.46684300018893	4.89622641509434	11	1038	cation transport	BCL2;CYB5A;HPN;KCNS3;MYB;SLC1A1;SLC6A4;XBP1;STC2;SLC39A6;STEAP2
143	GO:0007584	0.00923358338943481	5.17901430842607	0.820754716981132	4	174	response to nutrient	MAPT;SLC6A4;XBP1;STC2
144	GO:0048854	0.0093483501492792	14.9083484573503	0.14622641509434	2	31	brain morphogenesis	SLC6A4;IFT88
145	GO:0002277	0.00941199628004641	213.727272727273	0.00943396226415094	1	2	myeloid dendritic cell activation involved in immune response	PYCARD
146	GO:0002582	0.00941199628004641	213.727272727273	0.00943396226415094	1	2	positive regulation of antigen processing and presentation of peptide or polysaccharide antigen via MHC class II	PYCARD
147	GO:0002588	0.00941199628004641	213.727272727273	0.00943396226415094	1	2	positive regulation of antigen processing and presentation of peptide antigen via MHC class II	PYCARD
148	GO:0006540	0.00941199628004641	213.727272727273	0.00943396226415094	1	2	glutamate decarboxylation to succinate	GAD1
149	GO:0006601	0.00941199628004641	213.727272727273	0.00943396226415094	1	2	creatine biosynthetic process	GAMT
150	GO:0009449	0.00941199628004641	213.727272727273	0.00943396226415094	1	2	gamma-aminobutyric acid biosynthetic process	ABAT
151	GO:0009450	0.00941199628004641	213.727272727273	0.00943396226415094	1	2	gamma-aminobutyric acid catabolic process	ABAT
152	GO:0018352	0.00941199628004641	213.727272727273	0.00943396226415094	1	2	protein-pyridoxal-5-phosphate linkage	GAD1
153	GO:0021941	0.00941199628004641	213.727272727273	0.00943396226415094	1	2	negative regulation of cerebellar granule cell precursor proliferation	SLC6A4
154	GO:0032485	0.00941199628004641	213.727272727273	0.00943396226415094	1	2	regulation of Ral protein signal transduction	RALGPS2
155	GO:0034769	0.00941199628004641	213.727272727273	0.00943396226415094	1	2	basement membrane disassembly	HPN
156	GO:0048104	0.00941199628004641	213.727272727273	0.00943396226415094	1	2	establishment of body hair or bristle planar orientation	CELSR1
157	GO:0048105	0.00941199628004641	213.727272727273	0.00943396226415094	1	2	establishment of body hair planar orientation	CELSR1
158	GO:0051066	0.00941199628004641	213.727272727273	0.00943396226415094	1	2	dihydrobiopterin metabolic process	QDPR
159	GO:0060488	0.00941199628004641	213.727272727273	0.00943396226415094	1	2	orthogonal dichotomous subdivision of terminal units involved in lung branching morphogenesis	CELSR1
160	GO:0060489	0.00941199628004641	213.727272727273	0.00943396226415094	1	2	planar dichotomous subdivision of terminal units involved in lung branching morphogenesis	CELSR1
161	GO:0060490	0.00941199628004641	213.727272727273	0.00943396226415094	1	2	lateral sprouting involved in lung morphogenesis	CELSR1
162	GO:0060748	0.00941199628004641	213.727272727273	0.00943396226415094	1	2	tertiary branching involved in mammary gland duct morphogenesis	PGR
163	GO:0070104	0.00941199628004641	213.727272727273	0.00943396226415094	1	2	negative regulation of interleukin-6-mediated signaling pathway	IL6ST
164	GO:0070106	0.00941199628004641	213.727272727273	0.00943396226415094	1	2	interleukin-27-mediated signaling pathway	IL6ST
165	GO:1900673	0.00941199628004641	213.727272727273	0.00943396226415094	1	2	olefin metabolic process	EPHX2
166	GO:1903487	0.00941199628004641	213.727272727273	0.00943396226415094	1	2	regulation of lactation	XBP1
167	GO:1990402	0.00941199628004641	213.727272727273	0.00943396226415094	1	2	embryonic liver development	GAMT
168	GO:1990418	0.00941199628004641	213.727272727273	0.00943396226415094	1	2	response to insulin-like growth factor stimulus	XBP1
169	GO:0071396	0.00963058408121999	3.5354001759015	1.81603773584906	6	385	cellular response to lipid	ESR1;PGR;SLC6A4;SREBF1;XBP1;PYCARD
170	GO:0044703	0.00993392033482996	2.55416228991597	4.27358490566038	10	906	multi-organism reproductive process	ABAT;BCL2;ESR1;GAMT;MAPT;PGR;RLN2;SLC6A4;IFT88;STC2
171	GO:0072507	0.00998187284837427	3.50698080279232	1.83018867924528	6	388	divalent inorganic cation homeostasis	BCL2;EPHX2;ESR1;NPY1R;STC2;SLC39A6
