# Supplementary material for: Analysis of breast cancer subtypes by AP-ISA biclustering
Source: BMC Bioinformatics. 2017 Nov 14;18:481. doi: 10.1186/s12859-017-1926-z (PMC5686903; doi:10.1186/s12859-017-1926-z)
Supplement: Supplementary file 2 — The GO and KEGG enrichment analysis results for the nine AP-ISA biclusters are listed respectively. (ZIP 88 kb) [file 12859_2017_1926_MOESM2_ESM.zip › Enrichment analysis/KEGG_list/Bicluster_1.csv]

	KEGGID	Pvalue	OddsRatio	ExpCount	Count	Size	Term	Symbols
1	03320	0.000457673470938054	8.84461538461538	0.655989095246209	5	70	PPAR signaling pathway	AQP7;CD36;ACSL1;LPL;PPARG
2	00561	0.00115493740953482	9.83461210571185	0.468563639461578	4	50	Glycerolipid metabolism	LPL;PPAP2B;MGLL;DGAT2
3	04510	0.00243212950452708	4.24730138169257	1.87425455784631	7	200	Focal adhesion	CAV1;CAV2;FIGF;IGF1;ITGA7;LAMB3;VWF
4	00350	0.00645488168682776	8.76923076923077	0.384222184358494	3	41	Tyrosine metabolism	ADH1B;MAOA;AOC3
5	04512	0.0079739594595938	5.55119825708061	0.796558187084682	4	85	ECM-receptor interaction	CD36;ITGA7;LAMB3;VWF
6	04975	0.0088942346910923	7.74284436493739	0.431078548304652	3	46	Fat digestion and absorption	CD36;PPAP2B;DGAT2
