# Supplementary material for: Analysis of breast cancer subtypes by AP-ISA biclustering
Source: BMC Bioinformatics. 2017 Nov 14;18:481. doi: 10.1186/s12859-017-1926-z (PMC5686903; doi:10.1186/s12859-017-1926-z)
Supplement: Supplementary file 2 — The GO and KEGG enrichment analysis results for the nine AP-ISA biclusters are listed respectively. (ZIP 88 kb) [file 12859_2017_1926_MOESM2_ESM.zip › Enrichment analysis/KEGG_list/Bicluster_2.csv]

	KEGGID	Pvalue	OddsRatio	ExpCount	Count	Size	Term	Symbols
1	05221	0.00674921280492009	19.1768595041322	0.126256602487647	2	57	Acute myeloid leukemia	RARA;TCF7L2
