# Supplementary material for: Analysis of breast cancer subtypes by AP-ISA biclustering
Source: BMC Bioinformatics. 2017 Nov 14;18:481. doi: 10.1186/s12859-017-1926-z (PMC5686903; doi:10.1186/s12859-017-1926-z)
Supplement: Supplementary file 2 — The GO and KEGG enrichment analysis results for the nine AP-ISA biclusters are listed respectively. (ZIP 88 kb) [file 12859_2017_1926_MOESM2_ESM.zip › Enrichment analysis/KEGG_list/Bicluster_4.csv]

	KEGGID	Pvalue	OddsRatio	ExpCount	Count	Size	Term	Symbols
1	04110	0.000307040687049808	10.015756302521	0.612710853637758	5	124	Cell cycle	CCNE1;CDC20;CDK6;CDKN2A;TTK
2	04115	0.000314759478755232	14.44	0.336002726188448	4	68	p53 signaling pathway	CCNE1;CDK6;CDKN2A;SERPINB5
3	05200	0.00448922437522902	4.5	1.61083659907991	6	326	Pathways in cancer	CCNE1;CDK6;CDKN2A;MSH2;WNT6;FZD9
