# Supplementary material for: Analysis of breast cancer subtypes by AP-ISA biclustering
Source: BMC Bioinformatics. 2017 Nov 14;18:481. doi: 10.1186/s12859-017-1926-z (PMC5686903; doi:10.1186/s12859-017-1926-z)
Supplement: Supplementary file 2 — The GO and KEGG enrichment analysis results for the nine AP-ISA biclusters are listed respectively. (ZIP 88 kb) [file 12859_2017_1926_MOESM2_ESM.zip › Enrichment analysis/KEGG_list/Bicluster_5.csv]

	KEGGID	Pvalue	OddsRatio	ExpCount	Count	Size	Term	Symbols
1	00190	0.000345818676492452	9.78089695309825	0.629749531436361	5	132	Oxidative phosphorylation	ATP6AP1;COX6C;NDUFA7;ATP6V1G1;COX17
2	05222	0.00739653903827507	8.42780487804878	0.405520531606747	3	85	Small cell lung cancer	CCND1;BCL2;LAMA3
