# Supplementary material for: Analysis of breast cancer subtypes by AP-ISA biclustering
Source: BMC Bioinformatics. 2017 Nov 14;18:481. doi: 10.1186/s12859-017-1926-z (PMC5686903; doi:10.1186/s12859-017-1926-z)
Supplement: Supplementary file 2 — The GO and KEGG enrichment analysis results for the nine AP-ISA biclusters are listed respectively. (ZIP 88 kb) [file 12859_2017_1926_MOESM2_ESM.zip › Enrichment analysis/KEGG_list/Bicluster_6.csv]

	KEGGID	Pvalue	OddsRatio	ExpCount	Count	Size	Term	Symbols
1	05014	0.000136536618869635	18.1789638932496	0.270914976997785	4	53	Amyotrophic lateral sclerosis (ALS)	BCL2;GRIA1;GRIA2;SLC1A2
2	00232	0.000522117497991156	83.3428571428571	0.0357812233770659	2	7	Caffeine metabolism	CYP2A7;CYP2A13
3	00830	0.00407036997801622	10.5245901639344	0.327142613733174	3	64	Retinol metabolism	CYP2A7;CYP2A13;PNPLA4
4	00982	0.00589129637981685	9.15714285714286	0.373147043789402	3	73	Drug metabolism - cytochrome P450	CYP2A7;CYP2A13;MGST2
5	04141	0.00933168198863408	5.42570473005256	0.84341455103084	4	165	Protein processing in endoplasmic reticulum	BAG1;BCL2;XBP1;DNAJC1
