# Supplementary material for: Analysis of breast cancer subtypes by AP-ISA biclustering
Source: BMC Bioinformatics. 2017 Nov 14;18:481. doi: 10.1186/s12859-017-1926-z (PMC5686903; doi:10.1186/s12859-017-1926-z)
Supplement: Supplementary file 2 — The GO and KEGG enrichment analysis results for the nine AP-ISA biclusters are listed respectively. (ZIP 88 kb) [file 12859_2017_1926_MOESM2_ESM.zip › Enrichment analysis/KEGG_list/Bicluster_7.csv]

	KEGGID	Pvalue	OddsRatio	ExpCount	Count	Size	Term	Symbols
1	00190	0.000103272286650698	13.2468735525706	0.494803203271426	5	132	Oxidative phosphorylation	ATP6V0B;ATP6AP1;COX6A1;COX6C;CYC1
2	04142	0.000943248827796078	10.8831908831909	0.453569602998807	4	121	Lysosome	ATP6V0B;ATP6AP1;AP3M2;LAPTM4B
3	04260	0.00279470363388813	12.3179231863442	0.288635201908332	3	77	Cardiac muscle contraction	COX6A1;COX6C;CYC1
