# Supplementary material for: Analysis of breast cancer subtypes by AP-ISA biclustering
Source: BMC Bioinformatics. 2017 Nov 14;18:481. doi: 10.1186/s12859-017-1926-z (PMC5686903; doi:10.1186/s12859-017-1926-z)
Supplement: Supplementary file 2 — The GO and KEGG enrichment analysis results for the nine AP-ISA biclusters are listed respectively. (ZIP 88 kb) [file 12859_2017_1926_MOESM2_ESM.zip › Enrichment analysis/KEGG_list/Bicluster_8.csv]

	KEGGID	Pvalue	OddsRatio	ExpCount	Count	Size	Term	Symbols
1	05340	3.60065487049147e-06	26.8425925925926	0.244505026409951	5	35	Primary immunodeficiency	CD3D;CD4;CD79A;IGLL1;TAP1
2	04142	0.00141893906047711	6.83908045977012	0.845288805588686	5	121	Lysosome	CD68;CTSH;CTSS;MAN2B1;LAPTM5
3	04662	0.00174191424282968	8.7658926532166	0.523939342307037	4	75	B cell receptor signaling pathway	CD79A;LYN;VAV1;DAPP1
4	04062	0.00180980723452879	5.28805620608899	1.32032714261373	6	189	Chemokine signaling pathway	CSK;LYN;CXCL9;PRKX;STAT1;VAV1
5	04640	0.00313050734183209	7.39253539253539	0.61475549497359	4	88	Hematopoietic cell lineage	CD3D;CD4;MS4A1;CD38
6	04660	0.00650736390347966	5.95010395010395	0.754472652922133	4	108	T cell receptor signaling pathway	CD3D;CD4;PDCD1;VAV1
