# Supplementary material for: Analysis of breast cancer subtypes by AP-ISA biclustering
Source: BMC Bioinformatics. 2017 Nov 14;18:481. doi: 10.1186/s12859-017-1926-z (PMC5686903; doi:10.1186/s12859-017-1926-z)
Supplement: Supplementary file 2 — The GO and KEGG enrichment analysis results for the nine AP-ISA biclusters are listed respectively. (ZIP 88 kb) [file 12859_2017_1926_MOESM2_ESM.zip › Enrichment analysis/KEGG_list/Bicluster_9.csv]

	KEGGID	Pvalue	OddsRatio	ExpCount	Count	Size	Term	Symbols
1	00232	0.000522117497991156	83.3428571428571	0.0357812233770659	2	7	Caffeine metabolism	NAT1;NAT2
2	01040	0.00499406087498223	21.8796992481203	0.107343670131198	2	21	Biosynthesis of unsaturated fatty acids	ELOVL5;ACOT4
3	00410	0.0054760802324785	20.7821428571429	0.112455273470779	2	22	beta-Alanine metabolism	ABAT;GAD1
